# Supplementary material for: Covalent organic frameworks for direct photosynthesis of hydrogen peroxide from water, air and sunlight
Source: Nat Commun. 2023 Jul 19;14:4344. doi: 10.1038/s41467-023-40007-4 (PMC10356944; doi:10.1038/s41467-023-40007-4)
Supplement: Supplementary file 3 — Source Data [file 41467_2023_40007_MOESM3_ESM.xlsx]

## Sheet: Figure 1b
	COF-N31	COF-N32	COF-N33
Chemical shift (ppm)	Intensity (arb. units)	Intensity (arb. units)	Intensity (arb. units)
-0.02737	209.492	8228.61	17172.6
0.12821	202.228	8228.78	17169.1
0.28379	201.294	8232.38	17170.5
0.43936	211.992	8236.89	17175.6
0.59494	224.817	8241.82	17180.5
0.75052	223.863	8246.58	17181.6
0.90609	205.525	8249.34	17177.9
1.06167	181.972	8249.03	17172.2
1.21725	167.67	8244.25	17166.7
1.37282	168.149	8233.7	17162
1.5284	179.955	8218.58	17159.6
1.68398	195.745	8201.76	17160.7
1.83955	209.556	8186.73	17164
1.99513	219.917	8176.12	17166.9
2.15071	227.094	8170.1	17167.7
2.30628	228.327	8168.41	17165.4
2.46186	221.118	8171.47	17160.8
2.61743	210.635	8178.49	17154.4
2.77301	205.2	8189.01	17145.6
2.92859	203.189	8201.55	17135.5
3.08416	194.704	8213.25	17127.8
3.23974	179.718	8223.01	17125.5
3.39532	173.125	8229.66	17128.7
3.55089	185.44	8231.57	17135.2
3.70647	208.337	8229.89	17141.4
3.86205	226.483	8229.46	17145
4.01762	234.795	8233.45	17146.6
4.1732	236.921	8239.91	17148.8
4.32878	236.165	8244.24	17154.2
4.48435	236.571	8244.18	17161.9
4.63993	244.621	8242.54	17167.2
4.79551	260.389	8241.16	17167.4
4.95108	273.504	8236.97	17164.4
5.10666	276.089	8227.7	17162.7
5.26224	273.222	8215.35	17163.6
5.41781	273.214	8203.68	17165.1
5.57339	275.851	8194.46	17165.7
5.72897	279.502	8186.55	17164.2
5.88454	291.18	8178.76	17159.3
6.04012	316.637	8171.23	17150.6
6.1957	345.557	8164.43	17141.7
6.35127	360.098	8157.55	17138.3
6.50685	357.101	8150.01	17142.3
6.66243	350.781	8142.86	17150.5
6.818	353.341	8136.43	17158.8
6.97358	362.805	8129.53	17164.5
7.12916	371.411	8121.66	17167.6
7.28473	377.283	8115.16	17168.9
7.44031	384.284	8112.28	17169.1
7.59589	395.94	8113.13	17167.2
7.75146	413.097	8116.71	17162.1
7.90704	434.791	8123.05	17156.1
8.06262	459.453	8132.74	17152
8.21819	486.615	8144.84	17148.3
8.37377	517.305	8157.6	17142.3
8.52935	550.42	8168.98	17134.7
8.68492	578.832	8177.13	17129.2
8.8405	592.098	8182.47	17128.2
8.99607	584.753	8187.35	17130.1
9.15165	561.309	8194.03	17132
9.30723	532.794	8203.04	17133.3
9.4628	509.22	8213.21	17133.3
9.61838	495.507	8223.69	17132
9.77396	492.512	8233.75	17130.6
9.92953	498.456	8243.11	17130.5
10.0851	507.849	8251.33	17131.3
10.2407	512.442	8256.89	17132
10.3963	508.314	8258.74	17133.2
10.5518	501.537	8256.06	17137.2
10.7074	501.151	8247.92	17143.5
10.863	505.407	8235.35	17147.8
11.0186	501.771	8222.14	17147.8
11.1741	484.651	8212.45	17146.2
11.3297	466.675	8208.79	17146.4
11.4853	465.272	8210.21	17148.6
11.6409	481.7	8212.97	17150.3
11.7965	501.058	8214.35	17148.9
11.952	511.188	8212.63	17144.6
12.1076	513.483	8205.55	17139.6
12.2632	514.747	8193.31	17136.6
12.4188	516.618	8179.75	17137.7
12.5743	516.577	8169.67	17143.6
12.7299	513.828	8166.08	17153.3
12.8855	509.303	8168.11	17165
13.0411	502.281	8174.66	17178.1
13.1966	491.029	8186.48	17192.6
13.3522	476.596	8201.46	17206.2
13.5078	463.705	8214.25	17216.5
13.6634	457.394	8222.01	17224
13.8189	459.126	8228.35	17227.8
13.9745	465.54	8237.27	17226.6
14.1301	469.89	8246.5	17221.6
14.2857	465.161	8252.12	17214.7
14.4413	448.293	8255.57	17208.2
14.5968	423.759	8261.62	17204.8
14.7524	402.151	8272.43	17206.5
14.908	391.598	8287.31	17211.5
15.0636	389.478	8302.51	17216.8
15.2191	386.024	8311.03	17218.9
15.3747	377.324	8308.99	17213
15.5303	369.623	8297.95	17198.8
15.6859	367.419	8280.8	17181.8
15.8414	364.099	8260.7	17167.5
15.997	352.106	8242.56	17158.7
16.1526	337.29	8230.33	17155.3
16.3082	332.197	8225.87	17155
16.4638	336.692	8228.75	17154.5
16.6193	337.431	8235.16	17154.1
16.7749	328.288	8242.38	17154.7
16.9305	319.278	8250.11	17153.4
17.0861	320.582	8257.78	17147.1
17.2416	328.913	8265.77	17138.7
17.3972	336.904	8275.4	17132.9
17.5528	346.053	8285.61	17130.8
17.7084	360.111	8293.78	17129.1
17.8639	372.31	8297.12	17126
18.0195	370.93	8293.73	17123.7
18.1751	355.81	8285.16	17124.3
18.3307	340.024	8272.72	17128.7
18.4862	335.041	8256.48	17137.9
18.6418	340.997	8239.62	17149.7
18.7974	351.649	8225.62	17160.6
18.953	362.82	8215.88	17169.6
19.1086	374.435	8211.41	17177.5
19.2641	387.769	8211.71	17187
19.4197	401.716	8217.13	17201
19.5753	411.402	8229.97	17217.1
19.7309	413.208	8248.25	17227.4
19.8864	412.534	8265.8	17227.5
20.042	421.402	8276.53	17220.5
20.1976	443.928	8278.02	17210.2
20.3532	468.327	8272.83	17199.1
20.5087	478.894	8264.67	17187.8
20.6643	473.355	8256.21	17174.7
20.8199	463.47	8248.57	17159
20.9755	461.183	8243.15	17144.6
21.131	469.632	8241.05	17137.5
21.2866	486.078	8240.63	17140.3
21.4422	508.601	8241.25	17150.7
21.5978	540.039	8244.64	17164
21.7534	586.731	8251.46	17177.5
21.9089	649.468	8260.11	17191
22.0645	713.724	8266.54	17203.4
22.2201	756.291	8266.43	17212.8
22.3757	768.167	8260.03	17218.7
22.5312	765.279	8251.8	17220.7
22.6868	769.237	8246.58	17219.6
22.8424	782.918	8246.87	17218.2
22.998	793.861	8250.76	17218.4
23.1535	796.028	8255.77	17219.1
23.3091	795.383	8262.31	17219.5
23.4647	795.303	8268.72	17221
23.6203	789.42	8269.39	17224.4
23.7759	772.104	8263.24	17227.7
23.9314	746.868	8257.16	17229.3
24.087	720.527	8257.29	17228.8
24.2426	695.25	8262.52	17224.6
24.3982	669.043	8268.29	17214.5
24.5537	639.282	8271.81	17197.7
24.7093	604.534	8272.05	17175.6
24.8649	567.087	8269.31	17152.2
25.0205	533.452	8264.37	17134.9
25.176	508.166	8258.09	17129.1
25.3316	488.687	8253.21	17133.2
25.4872	471.258	8252.61	17140.1
25.6428	458.68	8254.45	17142
25.7983	455.404	8254.83	17135
25.9539	457.918	8254.69	17121.2
26.1095	458.57	8257.64	17107.4
26.2651	457.438	8264.7	17098.4
26.4207	462.115	8274.18	17095.3
26.5762	477.204	8283.05	17096.6
26.7318	502.671	8288.81	17099.9
26.8874	540.144	8291.76	17103.1
27.043	589.183	8293.2	17107.6
27.1985	636.957	8293.58	17116.7
27.3541	664.293	8293.58	17127.6
27.5097	666.91	8293.98	17134.7
27.6653	661.98	8294.38	17137.5
27.8208	669.293	8295.13	17138.3
27.9764	692.977	8298.25	17137.7
28.132	725.122	8303.39	17135.9
28.2876	759.269	8308.89	17134
28.4431	794.109	8313.89	17132.5
28.5987	828.601	8317.79	17130.9
28.7543	859.451	8321.49	17128.1
28.9099	882.567	8325.46	17122.7
29.0655	894.871	8329.46	17115.3
29.221	896.059	8333.85	17107.9
29.3766	889.458	8336.09	17100.5
29.5322	879.93	8331.65	17092.9
29.6878	871.442	8319.88	17086.6
29.8433	867.207	8303.67	17082.3
29.9989	868.938	8286.91	17079.9
30.1545	873.444	8272.53	17079.4
30.3101	873.923	8260.18	17081.5
30.4656	867.934	8246.62	17086
30.6212	859.466	8229.81	17091.7
30.7768	849.147	8210.74	17098.9
30.9324	829.227	8190.62	17108.6
31.088	795.879	8170.02	17119
31.2435	760.899	8150.62	17125.8
31.3991	741.291	8134.64	17126.6
31.5547	739.628	8123.04	17122.8
31.7103	743.519	8115.97	17115.7
31.8658	741.948	8113.63	17106.9
32.0214	732.303	8115.19	17100.3
32.177	713.214	8116.82	17098
32.3326	683.013	8115.02	17097
32.4881	648.487	8110.67	17093.4
32.6437	624.934	8104.86	17087.5
32.7993	621.239	8095.4	17081.6
32.9549	630.448	8081.79	17078.4
33.1104	639.958	8068.75	17079
33.266	645.934	8061.08	17081.2
33.4216	651.317	8060.23	17081.9
33.5772	652.547	8066.36	17079.6
33.7328	637.389	8079.33	17075.8
33.8883	600.317	8098.56	17073
34.0439	555.106	8120.56	17073.3
34.1995	524.037	8138.42	17075.6
34.3551	513.435	8148.5	17077.2
34.5106	507.146	8154.04	17078
34.6662	488.531	8159.53	17080.2
34.8218	462.137	8167.01	17083.6
34.9774	445.737	8177.04	17085.8
35.1329	446.14	8188.28	17084.8
35.2885	454.051	8197.64	17080.4
35.4441	461.277	8203.85	17074.7
35.5997	470.268	8207.87	17070.2
35.7552	483.193	8209.48	17067.7
35.9108	492.284	8207.69	17069
36.0664	487.849	8203.13	17074.9
36.222	470.184	8199.47	17082.9
36.3776	448.314	8200.38	17089.9
36.5331	430.909	8204.5	17094.6
36.6887	421.904	8208.06	17097.1
36.8443	421.452	8211.03	17097.7
36.9999	428.016	8215.37	17097.9
37.1554	441.545	8221.51	17098.6
37.311	465.318	8228.16	17099.4
37.4666	501.596	8233.23	17100.1
37.6222	545.26	8237.56	17100.8
37.7777	585.326	8243.63	17101.9
37.9333	613.464	8251.37	17103
38.0889	629.264	8258.75	17104
38.2445	638.316	8263.25	17106.3
38.4	646.837	8264.25	17109.6
38.5556	655.404	8262.75	17112.1
38.7112	656.565	8260.12	17111.9
38.8668	643.848	8258.25	17107.4
39.0224	625.231	8257.92	17099.5
39.1779	619.102	8257.8	17090.5
39.3335	631.024	8255.22	17081.3
39.4891	643.429	8248.73	17074
39.6447	637.078	8240.15	17073
39.8002	614.626	8231.76	17079
39.9558	592.22	8224.38	17087.5
40.1114	575.244	8217.55	17093.8
40.267	556.104	8209.68	17098
40.4225	531.579	8200.26	17102.4
40.5781	507.716	8190.88	17109
40.7337	487.702	8184.18	17117.7
40.8893	467.087	8181.29	17125.3
41.0449	442.365	8180.5	17127.6
41.2004	415.62	8180.91	17123.5
41.356	390.502	8182.34	17116.6
41.5116	371.001	8183.64	17109.3
41.6672	362.822	8184.12	17102
41.8227	368.754	8182.3	17095.7
41.9783	384.358	8176	17090.1
42.1339	404.019	8166.91	17082.2
42.2895	427.08	8161.47	17071.1
42.445	451.531	8165.4	17059.2
42.6006	468.228	8179	17049.6
42.7562	471.051	8194.86	17042.8
42.9118	467.245	8203.83	17038.8
43.0673	466.872	8204.54	17038.9
43.2229	467.001	8201.82	17043.3
43.3785	458.384	8199.76	17048.5
43.5341	443.667	8200.67	17051.8
43.6897	435.003	8206.2	17054.1
43.8452	434.814	8213.68	17056.9
44.0008	432.661	8217.85	17062.6
44.1564	422.432	8217.71	17073.6
44.312	410.038	8216.37	17088.8
44.4675	401.339	8217.41	17104.5
44.6231	394.231	8222.95	17117.7
44.7787	387.502	8230.67	17125.5
44.9343	386.615	8234.98	17126.6
45.0898	392.632	8234.33	17122.8
45.2454	392.907	8231.92	17116
45.401	373.195	8229.57	17106.3
45.5566	337.318	8227.35	17094.9
45.7121	305.88	8225.37	17084.6
45.8677	293.619	8224.15	17076.7
46.0233	294.774	8224.77	17070.1
46.1789	294.351	8227.34	17065.5
46.3345	287.2	8230.02	17064.2
46.49	278.25	8230.32	17067.1
46.6456	268.435	8227.83	17074.3
46.8012	252.87	8225.17	17084.9
46.9568	234.531	8224.25	17096.9
47.1123	226.743	8223.71	17107.1
47.2679	235.122	8221.38	17112.8
47.4235	247.864	8215.37	17114
47.5791	253.325	8205.24	17112.6
47.7346	257.06	8195.22	17111.1
47.8902	268.665	8192.22	17111.9
48.0458	279.963	8198.8	17117
48.2014	272.754	8212.06	17124.9
48.357	245.056	8227.82	17131.1
48.5125	213.727	8241.46	17135.7
48.6681	191.576	8249.47	17142.2
48.8237	177.24	8251.74	17151.4
48.9793	169.054	8251.58	17161.6
49.1348	172.866	8253.79	17171.8
49.2904	189.841	8260.82	17181.6
49.446	208.726	8270.5	17189.3
49.6016	217.968	8279.85	17192.9
49.7571	217.524	8286.96	17191.9
49.9127	212.217	8289.47	17187.6
50.0683	200.262	8286.88	17183.5
50.2239	176.337	8281.32	17182.4
50.3794	143.87	8273.58	17182.9
50.535	118.258	8262.63	17182.5
50.6906	115.396	8251.83	17181.5
50.8462	136.311	8246.09	17181.1
51.0018	163.387	8244.81	17181
51.1573	174.815	8245.04	17179.3
51.3129	164.6	8245.03	17175.4
51.4685	145.674	8244.83	17170.3
51.6241	132.62	8246.77	17164.6
51.7796	127.08	8252.15	17159.8
51.9352	122.626	8258.65	17156.9
52.0908	116.26	8263.09	17154.7
52.2464	108.713	8265.05	17152.2
52.4019	98.9464	8265.59	17149.7
52.5575	85.7143	8266.13	17147.2
52.7131	71.8452	8268.76	17145
52.8687	61.8554	8271.57	17144.4
53.0242	58.2594	8272.77	17146.3
53.1798	63.648	8276.65	17149.9
53.3354	81.2942	8287.98	17154
53.491	108.814	8307.65	17156.8
53.6466	135.694	8330.98	17157
53.8021	152.127	8350.23	17157
53.9577	157.224	8361.64	17159.8
54.1133	155.922	8364.93	17164.6
54.2689	152.959	8360.15	17168.4
54.4244	152.853	8350.88	17170.1
54.58	159.36	8341.51	17170.4
54.7356	170.073	8333.76	17169.6
54.8912	176.163	8328.11	17169.8
55.0467	171.882	8324.72	17175.1
55.2023	161.335	8322.58	17185.5
55.3579	153.923	8319.28	17195.6
55.5135	156.501	8314.21	17201
55.6691	169.603	8309.45	17202.1
55.8246	186.071	8306.61	17201.2
55.9802	194.805	8303.79	17196.8
56.1358	193.355	8299.12	17185.6
56.2914	195.309	8293.81	17167.8
56.4469	215.559	8289.12	17146.4
56.6025	248.534	8284.26	17126.1
56.7581	271.615	8281.35	17113.6
56.9137	271.032	8284.55	17111.7
57.0692	253.896	8291.72	17117.3
57.2248	234.151	8299.56	17123.7
57.3804	218.905	8308.88	17127.6
57.536	210.863	8318.23	17131.9
57.6915	211.31	8323.48	17138.2
57.8471	215.559	8324.59	17146.5
58.0027	215.742	8325.66	17158.2
58.1583	212.613	8328.99	17171.8
58.3139	215.608	8334.03	17182.6
58.4694	228.651	8339.43	17187.3
58.625	245.943	8345.42	17187.1
58.7806	263.752	8354.24	17185.8
58.9362	284.26	8365.52	17186.1
59.0917	304.565	8376.55	17188.7
59.2473	315.258	8386.94	17193.5
59.4029	315.831	8396.84	17198.6
59.5585	319.046	8404.47	17202.9
59.714	332.531	8410.17	17208.7
59.8696	346.941	8416.46	17217.2
60.0252	350.572	8423.48	17224.2
60.1808	345.852	8431.88	17224.8
60.3363	342.493	8443.95	17219
60.4919	342.882	8460.22	17211
60.6475	343.773	8477.85	17204.9
60.8031	345.159	8492.14	17202.1
60.9587	346.878	8500.98	17204.1
61.1142	341.455	8505.29	17211
61.2698	321.139	8506.15	17220.3
61.4254	290.425	8503.43	17228.3
61.581	263.041	8496.57	17232.1
61.7365	247.23	8486.51	17231.4
61.8921	240.819	8475.57	17227.4
62.0477	239.544	8465.37	17222
62.2033	242.352	8457.79	17217.3
62.3588	247.415	8453.83	17213.6
62.5144	250.128	8450.54	17207.7
62.67	248.922	8443.96	17196.2
62.8256	248.955	8432.19	17181
62.9812	256.02	8417.11	17168
63.1367	268.594	8403.83	17159.8
63.2923	279.091	8395.4	17155.6
63.4479	281.993	8391.45	17154.3
63.6035	277.666	8389.51	17155.2
63.759	268.781	8385.57	17157
63.9146	256.989	8375.54	17158.3
64.0702	244.869	8358.92	17160.1
64.2258	237.952	8342.49	17163.2
64.3813	241.527	8333.32	17166.1
64.5369	255.853	8331.58	17169.1
64.6925	275.738	8334.5	17175.6
64.8481	293.587	8339.58	17186
65.0036	302.474	8343.31	17194.6
65.1592	299.769	8342.86	17197.7
65.3148	290.692	8339.55	17196.9
65.4704	285.264	8336.2	17193.7
65.626	287.562	8334.79	17187.9
65.7815	289.741	8335.84	17180.3
65.9371	280.803	8339.5	17174.8
66.0927	260.092	8346.78	17175.7
66.2483	237.911	8356.8	17182.3
66.4038	223.429	8364.86	17191.2
66.5594	216.3	8366.52	17199.9
66.715	210.264	8362.37	17206.5
66.8706	201.131	8355.63	17210.1
67.0261	190.173	8348.66	17211.7
67.1817	182.179	8342.34	17212.4
67.3373	180.954	8336.46	17211.6
67.4929	185.646	8331.79	17208.4
67.6484	191.983	8330.45	17204
67.804	197.734	8332.8	17201.4
67.9596	204.582	8335.85	17202
68.1152	212.871	8335.83	17204.6
68.2708	218.018	8332.45	17206.6
68.4263	216.582	8326.82	17207.8
68.5819	214.168	8318.8	17209.9
68.7375	221.548	8311.02	17213.5
68.8931	241.338	8306.99	17217.4
69.0486	262.683	8307.55	17221.8
69.2042	273.065	8310.16	17228.6
69.3598	274.082	8311.79	17235.2
69.5154	280.385	8314.19	17236.3
69.6709	300.09	8320.85	17230.5
69.8265	320.658	8331.27	17221.9
69.9821	321.831	8341.15	17215.5
70.1377	302.245	8347.07	17211.6
70.2932	283.491	8348.99	17208.5
70.4488	283.139	8347.53	17207.1
70.6044	293.048	8342.27	17210.2
70.76	293.13	8332.18	17218.1
70.9156	278.934	8318.93	17229.5
71.0711	263.281	8307.29	17243.1
71.2267	254.69	8300.63	17257.6
71.3823	248.358	8298.11	17270.7
71.5379	239.106	8296.52	17279.7
71.6934	230.315	8296.06	17285
71.849	226.026	8298.7	17290.3
72.0046	223.381	8303.51	17296.7
72.1602	216.94	8307.94	17300.9
72.3157	204.526	8309.27	17301.8
72.4713	187.655	8306.33	17303
72.6269	172.731	8301	17307.7
72.7825	171.121	8295.54	17315.2
72.9381	189.081	8290.3	17321
73.0936	216.834	8285.15	17321.6
73.2492	236.572	8279.34	17318
73.4048	242.382	8271.42	17312
73.5604	243.25	8261.25	17302.2
73.7159	245.458	8249.6	17288.1
73.8715	243.017	8236.72	17272.3
74.0271	229.798	8224.88	17259.6
74.1827	212.076	8217.85	17252.5
74.3382	203.037	8215.4	17249.8
74.4938	209.987	8214.47	17249.8
74.6494	229.996	8212.35	17250.5
74.805	252.769	8207.9	17249.9
74.9605	265.665	8204.03	17248.7
75.1161	262.032	8204.83	17249.1
75.2717	247.674	8210.72	17250.5
75.4273	234.867	8220.26	17250.7
75.5829	229.062	8231.82	17246.6
75.7384	226.465	8242.74	17237.5
75.894	224.358	8251.35	17225.2
76.0496	226.092	8256.69	17212.9
76.2052	233.969	8256.82	17202.5
76.3607	244.527	8253.23	17193.4
76.5163	254.667	8252.27	17186.4
76.6719	266.847	8258.99	17181.6
76.8275	283.884	8272.44	17175.4
76.983	302.241	8288.18	17164.9
77.1386	314.394	8303.54	17149.8
77.2942	316.175	8318.51	17131.5
77.4498	309.474	8332.46	17112.8
77.6053	299.111	8341.93	17097.6
77.7609	288.795	8344.1	17088.6
77.9165	279.43	8339.8	17084
78.0721	270.165	8332.06	17077.9
78.2277	260.844	8324.81	17068.1
78.3832	253.702	8321.79	17057.5
78.5388	253.371	8323.6	17047.1
78.6944	265.155	8326.12	17036.2
78.85	290.123	8323.91	17024
79.0055	319.06	8315.68	17012
79.1611	335.161	8305.41	17004.8
79.3167	329.548	8298.04	17004.8
79.4723	313.053	8294.66	17008.2
79.6278	305.14	8292.57	17008.4
79.7834	310.846	8289.72	17003.2
79.939	316.686	8285.35	16995.1
80.0946	310.63	8277.5	16988.2
80.2502	297.015	8263.44	16985.7
80.4057	288.007	8242.79	16988
80.5613	288.632	8219.94	16993.9
80.7169	295.251	8198.69	17001.9
80.8725	301.945	8177.98	17009
81.028	303.12	8156.81	17011.9
81.1836	295.589	8135.67	17013.1
81.3392	282.928	8116.47	17016.4
81.4948	272.73	8099.77	17019.2
81.6503	266.255	8083.17	17016.3
81.8059	257.073	8065.63	17009.6
81.9615	243.249	8047.42	17005.8
82.1171	233.129	8031.31	17008.4
82.2726	233.965	8021.73	17017.1
82.4282	242.043	8018.24	17030.1
82.5838	249.805	8016.2	17042.4
82.7394	255.869	8013.16	17047.3
82.895	261.644	8010.36	17042.5
83.0505	264.669	8010.2	17030.2
83.2061	262.813	8014.5	17015.2
83.3617	259.758	8022.25	17003.4
83.5173	258.827	8029.1	16998.4
83.6728	255.702	8032.08	17001
83.8284	244.256	8032.78	17009.1
83.984	225.763	8033.72	17018.9
84.1396	206.075	8036.76	17027.6
84.2951	188.107	8043.24	17033.8
84.4507	173.811	8052.8	17035.8
84.6063	168.262	8063.18	17032.2
84.7619	173.25	8071.47	17025.3
84.9174	180.96	8077.26	17019.9
85.073	183.619	8082.33	17017.2
85.2286	186.526	8087.93	17014.2
85.3842	200.742	8094.36	17011.6
85.5398	223.525	8101.97	17013.3
85.6953	237.218	8110.44	17019.3
85.8509	230.316	8120.34	17027.2
86.0065	211.084	8133.14	17036.7
86.1621	197.046	8147.79	17047.4
86.3176	198.077	8161.19	17057.4
86.4732	212.632	8170.98	17063.7
86.6288	233.037	8177.83	17065.8
86.7844	249.709	8183.26	17065.9
86.9399	255.876	8187.95	17065.6
87.0955	253.304	8193.32	17065.6
87.2511	250.35	8198.61	17065.7
87.4067	252.12	8199.89	17065
87.5623	256.945	8195.28	17063.8
87.7178	263.356	8187.92	17064
87.8734	272.272	8182.33	17067
88.029	278.475	8180.43	17071
88.1846	269.687	8182.23	17072.6
88.3401	243.055	8187.72	17071.7
88.4957	216.001	8195.15	17070
88.6513	209.915	8201.03	17067.7
88.8069	225.877	8204.24	17065
88.9624	245.933	8206.83	17064.4
89.118	256.231	8209.96	17066.6
89.2736	258.984	8212.49	17070
89.4292	261.852	8213.51	17072.2
89.5847	265.574	8212.69	17073.7
89.7403	264.873	8210.06	17077.6
89.8959	255.386	8206.22	17082.5
90.0515	238.356	8203.78	17084.1
90.2071	223.315	8206.16	17081.5
90.3626	224.53	8213.78	17075.6
90.5182	247.663	8225.11	17068.2
90.6738	280.714	8237.95	17062.2
90.8294	305.467	8248.81	17059.8
90.9849	316.966	8254.91	17061.8
91.1405	324.103	8258.05	17068.4
91.2961	333.258	8262.77	17079.3
91.4517	342.029	8271.89	17093.1
91.6072	348.789	8284.08	17106.5
91.7628	356.385	8294.2	17115.8
91.9184	363.729	8299.95	17120.2
92.074	365.026	8303.49	17121.5
92.2295	361.625	8304.39	17121.3
92.3851	364.161	8300.24	17121.9
92.5407	377.064	8292.68	17124.7
92.6963	389.723	8286.36	17128.8
92.8519	390.022	8284.25	17133.5
93.0074	380.192	8286.05	17140.7
93.163	372.485	8290.25	17150.2
93.3186	373.366	8294.15	17157.8
93.4742	377.628	8295.61	17160.8
93.6297	375.951	8297.45	17160.6
93.7853	365.24	8303.31	17160.2
93.9409	353.257	8311.7	17161.5
94.0965	353.055	8318.83	17165.5
94.252	369.366	8324.63	17174.5
94.4076	391.821	8333.01	17188.9
94.5632	406.969	8346.49	17207.3
94.7188	414.981	8365.34	17226.2
94.8744	426.76	8389.15	17240.5
95.0299	445.93	8414.59	17249.1
95.1855	463.729	8435.82	17256.5
95.3411	473.13	8449.39	17268.7
95.4967	478.416	8456.23	17287.2
95.6522	487.702	8457.09	17306.8
95.8078	504.12	8453.2	17321.6
95.9634	527.304	8450.08	17328.7
96.119	555.49	8453.51	17329.4
96.2745	582.649	8465.35	17326.7
96.4301	601.2	8483.73	17322.8
96.5857	611.644	8504.42	17319.1
96.7413	622.547	8522.82	17314.6
96.8968	636.527	8537.66	17311
97.0524	642.879	8551.89	17312.9
97.208	629.601	8568.56	17321.8
97.3636	598.42	8589.67	17335.9
97.5192	563.331	8615.79	17353.4
97.6747	537.884	8644.92	17372.4
97.8303	527.785	8674.97	17393
97.9859	531.88	8704.82	17416.4
98.1415	544.595	8734.64	17443.9
98.297	558.045	8766.68	17477.5
98.4526	565.998	8802.77	17516.8
98.6082	567.59	8842.95	17560
98.7638	566.964	8886.88	17607.1
98.9193	569.34	8936.61	17659.2
99.0749	577.083	8996.34	17717.7
99.2305	588.693	9067.31	17781.7
99.3861	601.551	9146.24	17848.9
99.5416	615.567	9228.81	17916.8
99.6972	633.021	9312.57	17980.7
99.8528	654.766	9395.32	18034.9
100.008	678.651	9474.06	18076
100.164	702.711	9545.08	18102.3
100.32	728.336	9602.98	18112
100.475	759.139	9642.26	18106
100.631	797.369	9661.65	18088
100.786	841.316	9664.07	18060
100.942	885.972	9651.86	18023.7
101.097	928.691	9625.64	17983.4
101.253	975.677	9586.83	17943.6
101.409	1038.36	9541.08	17908.9
101.564	1118.83	9496.05	17882.2
101.72	1203.49	9456.3	17862.4
101.875	1277.92	9423.42	17846.1
102.031	1344.2	9398.24	17831.4
102.186	1414.83	9383.59	17819.8
102.342	1492.58	9384.8	17812.2
102.498	1567.45	9405.13	17808.4
102.653	1632.7	9442.6	17808.4
102.809	1691.89	9493.6	17812.7
102.964	1748.84	9557.85	17824.6
103.12	1801.28	9637.34	17846.9
103.275	1848.05	9732.45	17879
103.431	1892.2	9843.88	17921.8
103.587	1933.39	9974.84	17978.5
103.742	1966.29	10128.5	18051.4
103.898	1991.94	10307.1	18141.5
104.053	2022.66	10512.1	18249.2
104.209	2071.28	10742.9	18373.9
104.365	2140.62	10998.4	18513.9
104.52	2226.95	11276.5	18669.6
104.676	2328.36	11572.9	18843.1
104.831	2447.66	11885.3	19035.7
104.987	2591.53	12209.7	19244.7
105.142	2767.02	12535.9	19461.5
105.298	2972.97	12849.9	19674
105.454	3195.82	13137.5	19872.5
105.609	3419.97	13385.6	20050.7
105.765	3640.78	13583.2	20201.8
105.92	3861.03	13721.9	20317.3
106.076	4078.23	13795.1	20388.6
106.231	4285.02	13799.6	20410.8
106.387	4477.4	13736.3	20381.7
106.543	4650.03	13606.8	20304.4
106.698	4786.02	13413.2	20187
106.854	4866.6	13162	20038.7
107.009	4891.98	12867.4	19868.2
107.165	4878.84	12547.6	19684.3
107.32	4835.44	12218.4	19494
107.476	4754.41	11891	19301.4
107.632	4633.27	11573.5	19110.2
107.787	4486.17	11271.8	18923.1
107.943	4326.89	10989.3	18743.9
108.098	4153.01	10727.3	18578.5
108.254	3956.32	10488	18432.5
108.41	3740.61	10275.1	18307.4
108.565	3519.61	10092	18201
108.721	3303.33	9939.72	18110.5
108.876	3093.21	9817.72	18033.7
109.032	2887.3	9724	17968.8
109.187	2684.61	9654.1	17914.9
109.343	2487.66	9604.25	17870.8
109.499	2303.79	9573.32	17835.1
109.654	2140.44	9560.06	17806.4
109.81	1997.97	9561.36	17785
109.965	1871.68	9574.68	17772
110.121	1760.67	9600.13	17766.6
110.276	1667.91	9638.91	17766.9
110.432	1590.56	9692.04	17774.1
110.588	1518.11	9760.2	17792.1
110.743	1443.35	9842.21	17822.2
110.899	1368.91	9937	17859.7
111.054	1300.07	10046.2	17897.1
111.21	1236.73	10170	17930.6
111.365	1175.17	10306	17960.8
111.521	1112.17	10452.6	17991.1
111.677	1045.12	10603.8	18026.9
111.832	973.908	10751.9	18070
111.988	905.388	10891.5	18120.4
112.143	849.806	11018.1	18176.6
112.299	808.338	11126.7	18235.8
112.455	769.467	11213.2	18295
112.61	723.269	11274.5	18351.5
112.766	675.369	11306.9	18403.5
112.921	639.923	11309.3	18450.2
113.077	620.131	11285.4	18491.1
113.232	603.431	11240.4	18529.1
113.388	578.637	11178.5	18568.4
113.544	551.808	11101.5	18610.2
113.699	538.436	11010.6	18653.8
113.855	541.628	10909.6	18697.3
114.01	545.979	10803.9	18738.2
114.166	536.273	10696.5	18774.2
114.321	516.08	10589.1	18804.3
114.477	501.856	10483.5	18829
114.633	502.593	10378.9	18847.8
114.788	512.535	10274.1	18861.1
114.944	521.736	10171.5	18871.6
115.099	525.418	10078.4	18880.6
115.255	523.078	10001.5	18888
115.41	516.63	9941.33	18893.4
115.566	510.901	9892.88	18896.9
115.722	508.801	9852.25	18897.8
115.877	504.882	9821.02	18894.1
116.033	491.42	9801.51	18885
116.188	471.611	9792.82	18871.3
116.344	457.116	9792.88	18855.6
116.499	450.233	9801.31	18841.5
116.655	439.685	9820.4	18829.4
116.811	419.443	9852.72	18817.5
116.966	400.338	9899.38	18807.1
117.122	394.075	9961.49	18802.7
117.277	395.092	10040.2	18807.6
117.433	389.918	10134.5	18818.2
117.589	378.457	10242.4	18830.2
117.744	372.903	10361.4	18843.8
117.9	377.168	10489	18860.7
118.055	379.65	10622.1	18883.2
118.211	369	10756.8	18912
118.366	348.558	10888.6	18944.9
118.522	331.149	11012.8	18977.4
118.678	324.389	11124.4	19005.8
118.833	324.43	11220.4	19030.3
118.989	321.774	11300.5	19052.6
119.144	311.084	11366.1	19074.2
119.3	296.175	11417.1	19094.6
119.455	286.041	11448.7	19110.6
119.611	286.23	11454.9	19118.8
119.767	295.116	11435.1	19118.5
119.922	307.644	11391.5	19113.2
120.078	319.154	11325.6	19107.4
120.233	325.274	11241.2	19104.1
120.389	322.969	11143.7	19106
120.544	314.193	11037.8	19115.9
120.7	304.866	10928.3	19132.5
120.856	298.538	10815.8	19154.1
121.011	295.197	10697.2	19182.7
121.167	297.122	10573.1	19219.8
121.322	308.534	10448.4	19265.5
121.478	325.506	10326.4	19319.9
121.634	333.696	10205.6	19382.5
121.789	323.25	10085.9	19454
121.945	301.334	9972.33	19536.2
122.1	283.131	9870.2	19631.3
122.256	274.606	9783.45	19739.3
122.411	271.266	9714.4	19859.4
122.567	269.788	9660.54	19988.9
122.723	271.878	9617.72	20124.1
122.878	278.057	9582.82	20264.2
123.034	285.783	9553.1	20406.9
123.189	293.512	9526.97	20547.5
123.345	300.361	9503.86	20683
123.5	303.249	9483.53	20814.6
123.656	301.199	9467.39	20945.6
123.812	300.337	9460.34	21079.5
123.967	306.117	9467.19	21218.1
124.123	311.67	9487.02	21359.5
124.278	303.86	9513.17	21501
124.434	282.42	9537.99	21641.5
124.589	263.938	9558.21	21780.8
124.745	263.556	9574.43	21918.9
124.901	279.696	9588	22058.7
125.056	299.207	9603.05	22205
125.212	310.024	9624.72	22359.7
125.367	305.88	9656.47	22518.2
125.523	286.938	9698.96	22674.8
125.679	261.696	9748.4	22830.5
125.834	243.037	9802.31	22988.3
125.99	236.901	9863.44	23146
126.145	237.52	9934.37	23298.8
126.301	235.948	10016.9	23442.7
126.456	228.781	10116.4	23574.1
126.612	216.777	10239	23687.1
126.768	201.344	10386.7	23774.7
126.923	186.36	10558.8	23833.8
127.079	178.232	10750.7	23861.3
127.234	179.963	10957.1	23852.6
127.39	188.893	11177.5	23807.8
127.545	202.467	11415.5	23731.5
127.701	220.577	11672.8	23627.7
127.857	239.496	11947.4	23495.4
128.012	250.554	12235.5	23331.8
128.168	249.858	12531.8	23137.5
128.323	243.733	12830.2	22916.3
128.479	239.666	13124.1	22674.3
128.634	237.737	13407.1	22417.2
128.79	236.439	13675.6	22149.7
128.946	240.246	13927.6	21876.9
129.101	253.066	14160.1	21604.7
129.257	268.579	14370.8	21338
129.412	276.175	14558.7	21080.9
129.568	274.788	14723.4	20838.1
129.724	272.678	14864.5	20612.8
129.879	273.969	14982	20405.5
130.035	273.151	15076.7	20216.5
130.19	264.699	15146.6	20046.9
130.346	252.739	15189.7	19898.5
130.501	248.768	15209.9	19774.8
130.657	261.88	15213.4	19679
130.813	290.775	15202.5	19613
130.968	322.314	15178.1	19577.6
131.124	338.721	15141.6	19573
131.279	330.274	15090.1	19599.6
131.435	302.384	15015.3	19658.2
131.59	269.791	14910	19748
131.746	245.506	14772.8	19865
131.902	235.902	14603.3	20004
132.057	241.182	14399.2	20163.2
132.213	255.109	14159.8	20342.5
132.368	267.141	13887.9	20538.7
132.524	271.476	13591	20746.1
132.679	273.659	13277.6	20957
132.835	282.827	12949.7	21162.4
132.991	297.899	12608	21357.5
133.146	307.622	12257.9	21538.6
133.302	304.926	11909.2	21700.1
133.457	294.606	11571.5	21834.6
133.613	284.546	11252.2	21935.8
133.768	275.925	10955.2	22002.7
133.924	266.536	10680.3	22040
134.08	258.397	10426.1	22051.6
134.235	255.831	10193.5	22038.5
134.391	258.851	9983.48	22001.5
134.546	264.504	9795.17	21943.6
134.702	272.815	9628.96	21871.2
134.858	284.683	9486.4	21792.4
135.013	294.372	9366.57	21712.2
135.169	291.789	9267.62	21634.4
135.324	275.164	9188.01	21563.6
135.48	256.017	9125.35	21504.8
135.635	247.391	9078.15	21459.9
135.791	250.337	9043.93	21422.7
135.947	255.75	9018.19	21384.1
136.102	257.719	8998.49	21343.4
136.258	261.606	8986.34	21306
136.413	278.523	8984.79	21272.7
136.569	312.021	8995.13	21238.4
136.724	349.774	9017.79	21196.7
136.88	371.001	9056.05	21142.7
137.036	366.39	9114.14	21073.5
137.191	349.143	9191.4	20989.3
137.347	340.527	9283.68	20893.6
137.502	345.959	9387.91	20791.6
137.658	353.694	9503.28	20687
137.813	356.56	9630.06	20580.2
137.969	362.575	9769.68	20472.4
138.125	379.377	9925.46	20366.8
138.28	400.224	10100.5	20267.8
138.436	414.245	10294.8	20174.4
138.591	421.067	10503.8	20081.1
138.747	425.339	10722.5	19985.4
138.903	425.305	10946.7	19891.5
139.058	418.62	11171.8	19805.9
139.214	412.494	11394.4	19729.4
139.369	414.545	11610.3	19656.3
139.525	418.071	11812	19581.2
139.68	410.551	11990.9	19503
139.836	394.935	12139.4	19423.7
139.992	389.163	12252.7	19345.8
140.147	404.259	12326.8	19270.7
140.303	433.981	12355.7	19199.1
140.458	465.63	12336.1	19130.8
140.614	489.723	12269.6	19064.1
140.769	499.386	12161	18997
140.925	492.678	12014.5	18930.8
141.081	478.203	11834.5	18867.5
141.236	469.034	11626.1	18809.2
141.392	469.366	11395.2	18757.4
141.547	474.72	11150.8	18711.7
141.703	483.613	10903.9	18671
141.858	498.87	10665.2	18635.5
142.014	518.866	10442.6	18604.5
142.17	539.447	10241.2	18576.8
142.325	564.426	10062.3	18551.7
142.481	601.54	9904.29	18526.5
142.636	646.923	9764.23	18501
142.792	686.722	9638.63	18477
142.948	716.944	9527.86	18454.6
143.103	748.808	9435.02	18432.4
143.259	789.975	9360.21	18410.5
143.414	832.431	9301.72	18392.6
143.57	864.987	9258.25	18381.6
143.725	887.865	9229.29	18376.9
143.881	908.942	9215.42	18377
144.037	934.227	9217.59	18382.1
144.192	967.444	9235.38	18392.2
144.348	1010.53	9265.23	18404
144.503	1058.49	9301.43	18415.8
144.659	1101.32	9341.53	18430.4
144.814	1137.71	9389.69	18450.3
144.97	1181.16	9450.07	18476.4
145.126	1246.45	9521.74	18507.2
145.281	1333.42	9600.64	18538
145.437	1427.85	9681.96	18563.6
145.592	1513.88	9759.77	18580.3
145.748	1582.76	9829.85	18589.4
145.903	1634.46	9894.32	18594.4
146.059	1675.01	9957.28	18598.3
146.215	1710.54	10019.9	18601
146.37	1742.46	10079.9	18599
146.526	1770.45	10134.2	18588.7
146.681	1797.46	10180	18570.5
146.837	1825.88	10212.9	18547.9
146.993	1850.37	10229.9	18523.8
147.148	1862.91	10230	18496.6
147.304	1864.48	10212.9	18462.2
147.459	1862.79	10179.5	18417.1
147.615	1857.62	10132.9	18362.7
147.77	1839.3	10077.4	18301.8
147.926	1805.38	10017.6	18235.2
148.082	1769.04	9954.27	18164.2
148.237	1743.87	9885.22	18093.6
148.393	1727.6	9812.22	18028.9
148.548	1706.41	9741.05	17970.1
148.704	1670.13	9675.22	17912.6
148.859	1616.87	9614.42	17855.5
149.015	1548.97	9559.87	17800
149.171	1472.29	9514.73	17746.2
149.326	1396.93	9476.02	17695.1
149.482	1331.26	9435.63	17648.9
149.637	1275.14	9390.27	17606.5
149.793	1223.25	9340.86	17568
149.948	1173.04	9287.33	17536.5
150.104	1124.71	9232.2	17509.9
150.26	1075.23	9180.63	17482
150.415	1019.8	9134.49	17449.4
150.571	960.827	9091.35	17414.8
150.726	909.4	9048.06	17384.8
150.882	873.63	9002.12	17362.8
151.037	848.131	8954.16	17345.1
151.193	819.71	8907.7	17326.7
151.349	782.826	8864.83	17307.3
151.504	745.011	8824.08	17288.8
151.66	715.623	8781.06	17271.7
151.815	693.324	8734.95	17256.3
151.971	668.578	8689.41	17242.4
152.127	636.804	8646.44	17227.3
152.282	604.512	8606.9	17208.9
152.438	581.696	8571.81	17191.3
152.593	571.335	8539.69	17180.4
152.749	567.596	8511.11	17176.6
152.904	561.96	8490.01	17174.4
153.06	549.845	8474.51	17170.2
153.216	532.716	8458.19	17164.6
153.371	514.676	8439.14	17159.1
153.527	496.726	8420.5	17154.1
153.682	476.304	8404.85	17148.2
153.838	454.627	8392.23	17139.8
153.993	441.214	8381.9	17129.4
154.149	444.624	8371.76	17119.1
154.305	458.787	8359.16	17110.7
154.46	465.728	8344.83	17106.6
154.616	455.031	8332.12	17107
154.771	435.514	8322.68	17110.3
154.927	424.044	8314.24	17117.8
155.082	427.123	8302.34	17131.1
155.238	437.565	8285.4	17148.4
155.394	445.797	8267.2	17165.4
155.549	449.523	8252.76	17178
155.705	453.74	8243.22	17183.8
155.86	465.249	8235.95	17184.2
156.016	486.697	8228.77	17182.2
156.172	513.168	8222.26	17177.2
156.327	534.312	8218.48	17167.2
156.483	540.856	8218.78	17153.2
156.638	529.737	8221.75	17138.8
156.794	505.728	8224.81	17126
156.949	481.825	8224.77	17113.9
157.105	476.065	8218.44	17100.7
157.261	500.517	8206.71	17087.4
157.416	550.412	8193.88	17077.1
157.572	608.34	8183.87	17071.7
157.727	661.17	8178.05	17071.7
157.883	708.572	8174.44	17076.2
158.038	754.024	8170.41	17082.3
158.194	794.628	8166.6	17086.8
158.35	824.33	8163.96	17087.9
158.505	842.162	8161.18	17084.7
158.661	852.326	8159.44	17077.4
158.816	859.56	8162.72	17070.7
158.972	867.836	8170.33	17069.1
159.127	878.91	8175.1	17069.6
159.283	887.803	8171.95	17066
159.439	884.709	8162.15	17058.8
159.594	867.3	8150.09	17051.1
159.75	847.539	8140.69	17044.3
159.905	840.18	8137.17	17038.6
160.061	847.2	8140.07	17035.1
160.217	859.49	8148.81	17034.5
160.372	871.468	8162.94	17035.8
160.528	887.192	8179.33	17037.9
160.683	912.742	8191.05	17038.4
160.839	949.477	8194.7	17034.4
160.994	996.807	8194.54	17026.4
161.15	1057.77	8196.18	17019.2
161.306	1139.58	8201.02	17017.5
161.461	1249.79	8207.34	17021.9
161.617	1392.4	8212.24	17029.9
161.772	1567.26	8212.22	17040.6
161.928	1772.84	8206.61	17053.1
162.083	2007.87	8200.11	17064.5
162.239	2268.45	8199.38	17072
162.395	2546.67	8207.68	17075.4
162.55	2838.11	8224.77	17076.7
162.706	3148.23	8250.22	17079.1
162.861	3481.59	8282.6	17085.2
163.017	3823.28	8318.12	17096.2
163.172	4140.7	8353.26	17109.9
163.328	4407.9	8386.43	17120.6
163.484	4619.51	8417.02	17124.8
163.639	4777.73	8446.22	17125.8
163.795	4877.61	8474.05	17131.1
163.95	4913.27	8497.5	17144.2
164.106	4887.8	8516.39	17161
164.262	4805.6	8535.69	17174.9
164.417	4662.78	8559.52	17184.7
164.573	4458.16	8590.12	17192.1
164.728	4209.18	8631.26	17198.7
164.884	3943.86	8684.42	17206.5
165.039	3678.96	8746.94	17216
165.195	3417.07	8817	17227.4
165.351	3163.17	8899.9	17244.2
165.506	2932.36	9003.53	17270.6
165.662	2740.55	9127.82	17307.9
165.817	2597.19	9266.64	17355.4
165.973	2507.91	9416.77	17412.1
166.128	2475.11	9582.66	17476.6
166.284	2494.39	9772.02	17548.8
166.44	2557.64	9987.93	17633
166.595	2660.14	10228.4	17732.3
166.751	2799.07	10489.4	17846
166.906	2966.57	10764.6	17973.7
167.062	3151.7	11044.5	18114.4
167.217	3348.21	11317.8	18265
167.373	3552.15	11573.7	18419.8
167.529	3752.64	11805.1	18573.9
167.684	3933.33	12007.4	18725.3
167.84	4082.74	12175.9	18872.8
167.995	4195.86	12305	19011.6
168.151	4265.34	12390.4	19134.5
168.306	4280.51	12429.6	19233.7
168.462	4236.99	12421.1	19303.1
168.618	4141.52	12365.6	19342.6
168.773	4005.59	12266.5	19357.3
168.929	3839.79	12129.7	19351.7
169.084	3653.04	11964.3	19327.2
169.24	3450.01	11778.6	19285
169.396	3228.26	11575.9	19227.1
169.551	2984.86	11359.7	19154.4
169.707	2727.45	11137.4	19068.1
169.862	2472.12	10914.6	18970.1
170.018	2229.7	10693.2	18865.2
170.173	2001.45	10475.5	18759.3
170.329	1790.38	10265.4	18652.7
170.485	1608.27	10066	18541.9
170.64	1464.47	9877.9	18425.2
170.796	1351.76	9701.47	18305.6
170.951	1250.16	9538.34	18189.8
171.107	1145.42	9390.42	18081.3
171.262	1040.15	9257.5	17981
171.418	946.841	9137.17	17891.2
171.574	873.919	9027	17813.4
171.729	821.395	8925.86	17743.7
171.885	787.011	8834.6	17676.1
172.04	769.192	8754.42	17606.6
172.196	760.952	8686.86	17535.2
172.351	747.438	8634.79	17466.1
172.507	717.849	8598.57	17403.5
172.663	678.313	8571.87	17350.3
172.818	645.33	8547.93	17308.5
172.974	626.225	8527.34	17277.5
173.129	613.361	8513.43	17253.8
173.285	598.1	8505.35	17235.8
173.441	581.591	8498.56	17225.5
173.596	568.557	8492.04	17225.2
173.752	558.318	8489.73	17233.9
173.907	546.882	8493.12	17248.2
174.063	532.348	8499.55	17263.4
174.218	514.335	8506.5	17274.2
174.374	493.202	8513.39	17280.8
174.53	473.055	8520.74	17287.6
174.685	459.885	8528.74	17294.4
174.841	453.409	8535.92	17298.2
174.996	446.288	8539.75	17299.2
175.152	434.517	8540.88	17300.5
175.307	422.812	8542.89	17302.3
175.463	416.755	8546.18	17301.5
175.619	415.965	8548.09	17296.8
175.774	418.079	8548.09	17292.7
175.93	422.743	8546.69	17292.9
176.085	428.161	8542.96	17294.5
176.241	430.839	8537.17	17292.9
176.396	432.457	8532.03	17287.5
176.552	439.19	8528.6	17281.4
176.708	449.862	8526.14	17279.8
176.863	453.408	8526.43	17286.6
177.019	443.993	8531.9	17301.8
177.174	430.155	8542.55	17322.6
177.33	421.353	8554.75	17346.1
177.486	413.471	8561.45	17370.7
177.641	397.29	8558.37	17393.6
177.797	375.365	8549.7	17411.9
177.952	360.106	8543.28	17427.2
178.108	358.705	8542.28	17443.5
178.263	369.546	8546.84	17464
178.419	390.325	8557.53	17491.3
178.575	418.906	8575.14	17524.3
178.73	446.748	8600.25	17558.8
178.886	462.236	8633	17593.7
179.041	463.534	8674.47	17630.6
179.197	461.255	8726	17668.8
179.352	466.243	8789.17	17707.5
179.508	480.852	8865.58	17746.9
179.664	504.048	8953.11	17785.5
179.819	537.71	9045.98	17821.9
179.975	582.518	9139.25	17855.8
180.13	632.211	9230.2	17887.5
180.286	678.495	9320.02	17918.2
180.441	720.612	9413.02	17948.8
180.597	764.284	9510.86	17980.2
180.753	809.831	9612.06	18012.7
180.908	846.524	9714.81	18044
181.064	863.783	9818.67	18071.5
181.219	866.818	9922.11	18093.1
181.375	875.832	10019.7	18108.9
181.531	907.059	10106.5	18121.5
181.686	957.498	10183.8	18134
181.842	1011.4	10255.6	18147.7
181.997	1059.37	10324	18162.3
182.153	1106.25	10391.2	18180
182.308	1160.41	10459.1	18202.4
182.464	1220.54	10526.8	18227.3
182.62	1276.11	10589.8	18252.3
182.775	1317.85	10643.4	18277.8
182.931	1344.33	10684.4	18306
183.086	1359.73	10711.4	18337.1
183.242	1368.77	10723.2	18368.6
183.397	1374.27	10717.9	18396.9
183.553	1377.07	10695.2	18416
183.709	1377.52	10658.3	18419.7
183.864	1378.82	10610	18406.3
184.02	1388.56	10551.4	18378.7
184.175	1412.89	10484.7	18341.6
184.331	1446.88	10414.3	18299.6
184.486	1474.83	10339.9	18253.3
184.642	1486.14	10257.8	18202.2
184.798	1490.07	10166.6	18148.4
184.953	1509.15	10069.8	18096.3
185.109	1556.37	9974.32	18050.6
185.264	1623.69	9887.3	18014.2
185.42	1694.22	9809.8	17986.5
185.575	1759.98	9735.36	17962.5
185.731	1824.56	9658.96	17938.1
185.887	1894.11	9581.3	17914.1
186.042	1971.59	9505.37	17894.2
186.198	2055.76	9433.75	17879
186.353	2139.61	9366.77	17863.1
186.509	2211.3	9300.12	17838.9
186.665	2262.18	9225.6	17805.8
186.82	2293.56	9139.38	17770.7
186.976	2312.13	9046.08	17739.4
187.131	2320.59	8954.28	17712.6
187.287	2317.68	8868.26	17686.6
187.442	2304.53	8786.62	17657.5
187.598	2284.51	8708.23	17625.6
187.754	2256.3	8635.85	17594.4
187.909	2213.07	8574.46	17566.1
188.065	2151.39	8527.1	17540.1
188.22	2077.91	8494.53	17515.3
188.376	2004.86	8474.97	17490.3
188.531	1940.17	8463.27	17465.1
188.687	1882.52	8455.41	17440.5
188.843	1825.34	8453.06	17416.9
188.998	1765.65	8458.55	17395.1
189.154	1708.42	8469.37	17378.2
189.309	1661.58	8481.98	17369
189.465	1628.85	8493.51	17366.9
189.62	1610.44	8499.23	17369.6
189.776	1607.98	8498.9	17374.4
189.932	1621.12	8501.05	17378.3
190.087	1639.05	8512.01	17378.7
190.243	1644.77	8526.86	17373.8
190.398	1631.68	8535.86	17365.5
190.554	1608.87	8533.45	17357.7
190.71	1584.56	8519.41	17353.1
190.865	1552.56	8498.37	17350.2
191.021	1502.87	8477.42	17345.1
191.176	1439.24	8459.55	17337.2
191.332	1376.39	8442.3	17327.8
191.487	1321.13	8423.32	17318.2
191.643	1265.77	8401.79	17307.8
191.799	1200.9	8377.79	17295
191.954	1128.11	8356.16	17279
192.11	1057.84	8343.4	17259.9
192.265	998.534	8338.08	17240.3
192.421	949.965	8332.51	17223.7
192.576	906.086	8319.87	17210.3
192.732	863.871	8298.17	17197.7
192.888	828.177	8270.12	17183.1
193.043	805.039	8239.63	17166.7
193.199	790.779	8211.99	17153.7
193.354	773.13	8190.83	17147.3
193.51	744.766	8176.77	17142.7
193.665	710.519	8169.72	17134.9
193.821	679.106	8168.03	17123.6
193.977	653.777	8168	17110.8
194.132	634.357	8166.58	17097.8
194.288	621.855	8164.03	17085.2
194.443	615.328	8161.26	17076.2
194.599	609.023	8156.44	17075.5
194.755	598.523	8147.62	17083.5
194.91	586.242	8134.38	17093.7
195.066	575.781	8117.22	17100.3
195.221	564.862	8098.39	17102.6
195.377	549.875	8080.14	17101.4
195.532	534.375	8063.94	17095.3
195.688	526.841	8050.52	17085.4
195.844	531.459	8039.23	17077.6
195.999	545.759	8029.52	17076.1
196.155	564.807	8022.69	17078.6
196.31	582.313	8020.1	17080.2
196.466	589.749	8021.97	17078.4
196.621	580.806	8027.78	17074
196.777	557.019	8036.77	17069.3
196.933	525.304	8047.75	17067
197.088	491.389	8057.72	17068.8
197.244	460.003	8063.16	17073.2
197.399	438.792	8063.7	17078
197.555	434.454	8063.06	17082.2
197.71	443.736	8064.35	17084.1
197.866	454.29	8066.22	17082.5
198.022	456.971	8065.25	17079.5
198.177	453.198	8060.9	17078.2
198.333	448.243	8055.8	17080.8
198.488	441.991	8053.62	17086.4
198.644	430.464	8056.01	17090.2
198.8	413.759	8060.08	17089
198.955	397.663	8062.87	17085.7
199.111	387.106	8065.42	17084.5
199.266	380.76	8069.87	17085.7
199.422	373.168	8075.47	17087.5
199.577	361.397	8079.33	17087.8
199.733	349.33	8080.91	17085.8
199.889	344.931	8081.73	17084.1
200.044	351.663	8081.24	17085.2
200.2	362.625	8079.89	17089.3
200.355	366.149	8080.57	17094.9
200.511	358.646	8083.48	17100.8
200.666	348.75	8085.95	17106
200.822	346.464	8087.32	17109.4
200.978	352.19	8086.77	17109.3
201.133	360.26	8082.12	17105.1
201.289	368.208	8074.1	17099
201.444	375.237	8065.52	17094.5
201.6	375.533	8058.38	17092.9
201.755	364	8052.93	17092.9
201.911	348.396	8048.82	17092.5
202.067	343.773	8045.37	17089.4
202.222	351.801	8042.02	17083.1
202.378	357.522	8040.11	17075
202.533	352.358	8041.62	17066.4
202.689	347.811	8045.89	17058.7
202.845	356.06	8050.52	17052.9
203	367.845	8053.84	17048.7
203.156	364.834	8054.29	17045.9
203.311	348.719	8052.41	17043.3
203.467	341.519	8050.41	17038.9
203.622	355.661	8048.44	17032.3
203.778	376.981	8045.51	17024.7
203.934	382.407	8041.17	17017
204.089	365.99	8035.13	17011.5
204.245	342.306	8027.26	17011.5
204.4	329	8018.1	17018.4
204.556	330.426	8008.58	17030.7
204.711	336.776	8000.89	17043.9
204.867	336.567	7998.18	17054
205.023	328.245	7998.9	17059.8
205.178	317.8	7999.61	17060.2
205.334	307.733	8000.17	17052.2
205.489	295.937	8000.17	17036.1
205.645	286.149	7998.63	17019.4
205.8	288.82	7994.95	17009.8
205.956	305.766	7989.91	17007.9
206.112	323.111	7986.99	17009
206.267	327.378	7990.7	17008.9
206.423	320.895	8002.71	17006.3
206.578	313.35	8019.08	17000.3
206.734	307.195	8033.89	16990.4
206.889	301.954	8044.32	16979.5
207.045	304.179	8050.69	16971.1
207.201	319.022	8055.18	16964.5
207.356	336.991	8058.66	16956.2
207.512	342.889	8058.67	16947.8
207.667	335.207	8054.38	16944.8
207.823	325.094	8049.98	16950.5
207.979	319.87	8049.84	16962.8
208.134	319.748	8053.07	16976.4
208.29	326.553	8053.47	16988.3
208.445	341.659	8045.48	17000
208.601	357.856	8029.11	17012.9
208.756	366.932	8009.76	17025.3
208.912	372.72	7995.29	17034.4
209.068	382.53	7989.44	17037.9
209.223	389.315	7990.43	17036.1
209.379	379.89	7995.79	17032.7
209.534	359.413	8003.65	17029.9
209.69	347.481	8011.12	17026.6
209.845	346.997	8014.36	17019
210.001	337.782	8012.62	17004.1
210.157	309.245	8008.99	16985.1
210.312	280.542	8005.12	16968
210.468	275.472	8000.1	16955.9
210.623	291.354	7993.65	16949.9
210.779	307.082	7986.65	16950.2
210.934	311.829	7981.69	16955.5
211.09	310.442	7980.65	16964.6
211.246	306.161	7981.32	16975.4
211.401	293.724	7981.2	16985.4
211.557	270.366	7979.59	16993.5
211.712	243.268	7977.49	17000.1
211.868	223.761	7976.42	17004.4
212.024	219.266	7976.35	17005
212.179	230.042	7976.49	17003.2
212.335	247.92	7976.17	17000.8
212.49	259.059	7975.58	16998.3
212.646	254.494	7975.38	16995.6
212.801	239.572	7975.96	16993.2
212.957	228.657	7977.18	16990.6
213.113	229.439	7978	16988.7
213.268	236.117	7978.09	16990.4
213.424	238.918	7977.82	16995.5
213.579	235.894	7975.73	17001.3
213.735	232.222	7970.73	17004.8
213.89	230.817	7965.78	17003.6
214.046	228.285	7964.09	16998.2
214.202	220.344	7964.11	16991.8
214.357	207.35	7962.8	16986.8
214.513	192.342	7960.84	16984.8
214.668	175.803	7960.08	16987.2
214.824	154.948	7961.15	16993.2
214.979	127.204	7965.58	16998.9
215.135	92.1551	7974.33	17000.9
215.291	51.1014	7984.39	16998.7
215.446	7.59978	7991.33	16993.7
215.602	-31.762	7993.16	16989.8
215.757	-60.021	7989.7	16991.2
215.913	-73.9736	7981.32	16997.8
216.069	-74.2677	7968.81	17004.5
216.224	-62.5425	7953.51	17005.5
216.38	-41.6491	7938.15	17000
216.535	-18.1619	7926.33	16991.5
216.691	-0.23061	7918.62	16984.1
216.846	9.05517	7911.28	16979.1
217.002	14.1185	7901.16	16974.3
217.158	21.8813	7889.6	16967.4
217.313	36.0231	7879.8	16960.6
217.469	55.7106	7874.62	16957.7
217.624	76.6423	7875.43	16957.3
217.78	92.7006	7880.74	16953.1
217.935	99.9741	7889.47	16941.4
218.091	100.989	7902.06	16924.7
218.247	103.013	7917.39	16910.5
218.402	110.848	7932.33	16906
218.558	122.512	7944.88	16913.1
218.713	132.125	7955.54	16928.3
218.869	135.13	7965.75	16945.7
219.024	130.512	7976.11	16958.7
219.18	120.365	7986.2	16962
219.336	108.515	7994.58	16954.4
219.491	98.3487	7998.81	16939.1
219.647	90.7906	7997.64	16923.7
219.802	84.0261	7993.29	16915.3
219.958	74.5502	7990.83	16915.3
220.114	58.8813	7994.95	16920.1
220.269	36.5358	8005.71	16927.5
220.425	12.197	8017.75	16936.8
220.58	-7.28136	8026.27	16946.3
220.736	-18.9378	8030.69	16955.7
220.891	-24.4266	8033.56	16965.1
221.047	-24.9612	8036.9	16970.7
221.203	-20.6356	8040.36	16969.8
221.358	-16.053	8042.78	16965.5
221.514	-19.3305	8044.11	16960.6
221.669	-30.2322	8046.76	16954.2
221.825	-35.0712	8053.16	16945.4
221.98	-20.715	8062.84	16933.1
222.136	9.66572	8071.24	16919.2
222.292	41.5577	8072.39	16907.1
222.447	66.387	8064.82	16897.3
222.603	85.8815	8053.45	16889.2
222.758	101.916	8044.58	16885.4
222.914	112.552	8041.16	16888.9
223.069	119.905	8043.51	16898.5
223.225	132.987	8049.23	16909.9
223.381	157.812	8053.2	16919.1
223.536	189.03	8053.2	16925.7
223.692	214.77	8051.41	16932.4
223.847	227.141	8048.98	16939.9
224.003	226.641	8044.33	16948.3
224.158	219.465	8037.14	16957.1
224.314	212.01	8029.25	16967.1
224.47	206.038	8021.15	16980.2
224.625	199.084	8012.97	16994.9
224.781	190.992	8004.94	17007.2
224.936	187.092	7995.94	17015.9
225.092	190.509	7984.81	17022
225.248	194.544	7971	17025.8
225.403	190.367	7956.52	17026.1
225.559	181.262	7945.62	17021
225.714	180.061	7940.24	17011.7
225.87	190.71	7938.33	17003.5
226.025	201.829	7937.27	16999.7
226.181	203.299	7938.48	16998.7
226.337	200.712	7945.1	16997.8
226.492	206.214	7957.84	16995
226.648	221.594	7973.55	16989.9
226.803	238.965	7986.72	16983.3
226.959	253.281	7994.36	16976.7
227.114	264.166	7996.94	16972.4
227.27	268.146	7994.96	16970.7
227.426	260.649	7986.77	16971.3
227.581	246.587	7971.88	16972.8
227.737	237.747	7952.05	16972.3
227.892	235.69	7930.01	16969
228.048	227.309	7910.41	16964.8
228.203	204.408	7896.09	16961.7
228.359	179.969	7886.97	16961
228.515	175.44	7882.59	16961.7
228.67	195.226	7881.08	16962.1
228.826	222.21	7880.52	16960.5
228.981	237.318	7880.36	16956.9
229.137	236.522	7878.25	16952.1
229.293	229.154	7870.85	16945.2
229.448	226.541	7858.37	16937.5
229.604	233.427	7845.24	16932.8
229.759	245.299	7835.33	16932.1
229.915	252.666	7827.92	16933.3
230.07	251.335	7821.58	16933.8
230.226	247.94	7817.49	16935.7
230.382	251.247	7816.34	16944.7
230.537	259.272	7817.56	16963.2
230.693	260.535	7820.92	16985.4
230.848	247.857	7825.21	17001.4
231.004	225.452	7829.71	17006
231.159	202.482	7835.18	17001.5
231.315	185.654	7841.68	16991.6
231.471	178.595	7848.84	16979.5
231.626	181.983	7857.18	16968.9
231.782	192.013	7866.12	16961.3
231.937	203.265	7871.11	16955.5
232.093	214.114	7868.81	16950.5
232.248	225.185	7860.7	16945
232.404	233.385	7849.74	16940.7
232.56	233.919	7841.21	16939.8
232.715	227.762	7839.84	16940
232.871	219.597	7844.78	16936.7
233.026	208.076	7852.57	16929.4
233.182	186.948	7859.99	16921.7
233.338	157.589	7866.37	16918.4
233.493	131.325	7874.38	16921.7
233.649	116.393	7884.8	16928.4
233.804	111.094	7895.96	16933.9
233.96	112.201	7907.54	16938.6
234.115	119.454	7919.13	16945.7
234.271	127.58	7930.13	16956.4
234.427	126.314	7941.5	16968.5
234.582	116.519	7952.59	16978.2
234.738	114.828	7961.13	16982.8
234.893	130.685	7966.65	16983.8
235.049	147.512	7969.68	16986.6
235.204	140.555	7970.5	16993.8
235.36	108.693	7970.49	17001.4
235.516	75.245	7971.34	17003.7
235.671	59.85	7973.63	17001.7
235.827	62.739	7977.17	17001.5
235.982	75.8879	7980.79	17006
236.138	95.0662	7984.49	17012.8
236.293	116.547	7988.81	17019.7
236.449	133.499	7992.7	17025.9
236.605	143.065	7996.08	17031.6
236.76	150.56	8000.52	17036.5
236.916	160.608	8006.47	17037.7
237.071	168.839	8013.21	17032
237.227	168.113	8020.75	17020.9
237.383	159.885	8029.91	17009.9
237.538	153.348	8041.73	17003.7
237.694	153.813	8054.63	17002
237.849	156.975	8063.15	17001.9
238.005	156.434	8063.29	17003
238.16	153.109	8055.84	17006
238.316	152.806	8045.55	17012.2
238.472	154.986	8037.51	17020.9
238.627	150.102	8033.11	17028.5
238.783	132.721	8032.35	17032.7
238.938	113.368	8035.23	17034
239.094	109.392	8039.87	17032
239.249	123.898	8043.84	17024.6
239.405	141.481	8044.75	17013.3
239.561	147.266	8042.02	17003.9
239.716	142.989	8037.23	17000.5
239.872	140.636	8031.24	17001.1
240.027	147.664	8025.91	17001.7
240.183	164.213	8024.58	17000.4
240.338	188.055	8027.5	16997.6
240.494	214.18	8031.42	16995.2
240.65	233.7	8034.88	16997.2
240.805	241.22	8037.94	17005.2
240.961	241.158	8038.78	17015.5
241.116	240.606	8037.64	17022.8
241.272	239.55	8038.54	17025.1
241.427	235.034	8042.52	17023.6
241.583	230.582	8045.74	17021
241.739	231.759	8046.64	17020.3
241.894	234.915	8047.9	17024.6
242.05	231.703	8051.04	17033.7
242.205	225.534	8055.43	17043.1
242.361	232.673	8060.66	17051.7
242.517	262.608	8066.4	17063.3
242.672	304.43	8072.54	17078.2
242.828	336.904	8078.63	17089.2
242.983	347.575	8081.32	17089.4
243.139	339.971	8076.28	17080.8
243.294	327.015	8063.06	17071.1
243.45	319.935	8045	17066.4
243.606	320.188	8027.11	17066.9
243.761	320.752	8014.66	17068.3
243.917	316.625	8009.73	17065.4
244.072	311.178	8011.14	17057
244.228	308.541	8016.03	17045.6
244.383	305.703	8022.73	17034.4
244.539	300.804	8031.89	17025.9
244.695	303.774	8042.86	17022.5
244.85	324.868	8054.44	17025
245.006	353.62	8067.14	17031.8
245.161	364.555	8081.24	17040.5
245.317	347.536	8093.28	17048.3
245.472	318.815	8100.31	17053.7
245.628	297.014	8103.79	17056.1
245.784	282.344	8104.8	17054.3
245.939	267.507	8102.76	17046.4
246.095	255.185	8097.81	17033.4
246.25	251.917	8090.17	17018.1
246.406	254.178	8079.34	17004.3
246.562	254.184	8065.79	16997.2
246.717	254.088	8051.2	17000.8
246.873	262.047	8038.01	17013.7
247.028	277.426	8028.03	17030.9
247.184	290.526	8019.75	17046.9
247.339	294.64	8010.71	17056.3
247.495	289.611	8001.92	17057
247.651	276.644	7997	17053
247.806	259.139	7998.26	17049.3
247.962	246.15	8004.61	17048.8
248.117	244.95	8013.35	17050.6
248.273	250.587	8023.82	17051.2
248.428	251.223	8035.97	17050.9
248.584	243.526	8047.56	17053.6
248.74	235.168	8055.35	17060.4
248.895	232.716	8056.84	17067.8
249.051	235.196	8051.96	17071.7
249.206	240.173	8044.51	17069.5
249.362	248.328	8038.5	17060.7
249.517	259.495	8035.47	17048.8
249.673	270.13	8035.36	17040.2
249.829	277.884	8037.66	17038.8
249.984	285.127	8043.71	17043
250.14	295.014	8055.34	17047.6

## Sheet: Figure 1c
	COF-N31	COF-N32	COF-N33
Wavenumber (cm-1)	Intensity (arb. units)	Intensity (arb. units)	Intensity (arb. units)
420.413	0.95993	0.48357	0.03627
422.341	0.96209	0.48042	0.03723
424.27	0.96369	0.4767	0.03823
426.198	0.96484	0.47402	0.03909
428.127	0.9653	0.47296	0.03917
430.055	0.96403	0.47294	0.03931
431.984	0.96103	0.47362	0.03894
433.912	0.95726	0.47361	0.03788
435.841	0.95307	0.47211	0.03575
437.769	0.94863	0.46905	0.03276
439.698	0.94501	0.4643	0.02921
441.626	0.94249	0.45877	0.02573
443.555	0.94097	0.45348	0.02304
445.483	0.94037	0.44924	0.02176
447.412	0.94053	0.44632	0.0219
449.34	0.94111	0.44451	0.02314
451.269	0.94165	0.44326	0.02457
453.197	0.9421	0.44236	0.02588
455.126	0.94289	0.44177	0.02702
457.054	0.94377	0.44157	0.02782
458.983	0.94449	0.4419	0.02812
460.911	0.94523	0.4431	0.02795
462.84	0.94585	0.44515	0.02735
464.768	0.94621	0.44765	0.02633
466.697	0.94627	0.4504	0.02529
468.625	0.94622	0.45316	0.02479
470.554	0.94682	0.45555	0.02487
472.482	0.9484	0.45762	0.02558
474.411	0.95131	0.45927	0.02698
476.339	0.95602	0.46032	0.02883
478.268	0.96287	0.46038	0.03042
480.196	0.97161	0.45941	0.03148
482.125	0.98119	0.45766	0.03221
484.053	0.99009	0.45515	0.03275
485.982	0.99678	0.45212	0.03309
487.91	0.99933	0.44911	0.03367
489.839	0.99681	0.44632	0.03492
491.767	0.98953	0.44437	0.03717
493.696	0.97841	0.44333	0.04034
495.624	0.96437	0.44325	0.04441
497.553	0.94817	0.44431	0.04925
499.481	0.93034	0.44666	0.0547
501.41	0.91175	0.45029	0.06072
503.338	0.89335	0.45477	0.06748
505.267	0.87627	0.45948	0.07469
507.195	0.86154	0.46428	0.08193
509.124	0.84984	0.46897	0.08847
511.052	0.84117	0.47371	0.09307
512.981	0.83504	0.47934	0.09452
514.909	0.8306	0.48682	0.09232
516.838	0.82727	0.49655	0.0869
518.766	0.82468	0.50759	0.07982
520.695	0.82247	0.51784	0.07315
522.623	0.82059	0.52481	0.06896
524.552	0.81925	0.52663	0.06848
526.48	0.81843	0.52262	0.0709
528.409	0.81814	0.5134	0.07397
530.337	0.81828	0.50074	0.07532
532.266	0.81876	0.4867	0.07288
534.194	0.81931	0.47309	0.06656
536.123	0.81969	0.46096	0.05831
538.051	0.82	0.45052	0.05059
539.98	0.82034	0.44205	0.04497
541.908	0.82071	0.43556	0.04145
543.837	0.82116	0.43052	0.03899
545.765	0.82153	0.42669	0.03655
547.694	0.82158	0.42399	0.03322
549.622	0.82087	0.4224	0.02899
551.551	0.8194	0.42181	0.02459
553.479	0.81767	0.42214	0.02059
555.408	0.81613	0.4234	0.01711
557.336	0.81515	0.4256	0.01426
559.265	0.81506	0.42838	0.0123
561.193	0.81609	0.43128	0.01136
563.122	0.81824	0.43378	0.01103
565.05	0.82126	0.43532	0.01056
566.979	0.82494	0.43564	0.00951
568.907	0.82897	0.43501	0.00787
570.836	0.8329	0.43393	0.00584
572.764	0.83628	0.43303	0.00409
574.693	0.83884	0.43281	0.00313
576.621	0.84052	0.43341	0.00304
578.55	0.84126	0.43482	0.00363
580.478	0.84095	0.43699	0.00454
582.407	0.83951	0.43983	0.00547
584.335	0.83694	0.44307	0.00623
586.264	0.83344	0.44595	0.00662
588.192	0.82919	0.44771	0.0067
590.121	0.8244	0.44801	0.00677
592.049	0.8192	0.44693	0.00726
593.977	0.81379	0.44496	0.0086
595.906	0.80859	0.44276	0.01105
597.835	0.804	0.4408	0.0144
599.763	0.80025	0.4395	0.01816
601.692	0.79741	0.4393	0.02195
603.62	0.79538	0.44038	0.02533
605.549	0.79394	0.44258	0.02809
607.477	0.79281	0.44563	0.03005
609.406	0.79193	0.44901	0.03092
611.334	0.79121	0.45169	0.0304
613.263	0.79044	0.45247	0.02823
615.191	0.78942	0.45094	0.02469
617.12	0.7881	0.44748	0.02063
619.048	0.78651	0.44299	0.0168
620.977	0.78479	0.43877	0.01391
622.905	0.78313	0.43611	0.01237
624.834	0.78167	0.43573	0.01212
626.762	0.78027	0.43757	0.01283
628.691	0.77885	0.44055	0.01373
630.619	0.77742	0.44334	0.01424
632.548	0.77606	0.44526	0.01419
634.476	0.77484	0.44681	0.01374
636.404	0.77388	0.44918	0.01314
638.333	0.77328	0.45283	0.01266
640.261	0.77305	0.45674	0.01242
642.19	0.77308	0.45943	0.01231
644.119	0.77326	0.45966	0.0119
646.047	0.77343	0.45693	0.011
647.976	0.77356	0.45172	0.00998
649.904	0.77361	0.44541	0.00927
651.832	0.77352	0.43965	0.00898
653.761	0.77333	0.43519	0.00914
655.689	0.77309	0.4317	0.0097
657.618	0.77288	0.4288	0.01038
659.547	0.77268	0.42648	0.0109
661.475	0.77244	0.42478	0.01119
663.404	0.77226	0.42361	0.01137
665.332	0.77215	0.42299	0.01152
667.26	0.77214	0.42309	0.0116
669.189	0.77213	0.42402	0.01181
671.118	0.77214	0.42553	0.01246
673.046	0.77226	0.42701	0.01363
674.975	0.77243	0.42795	0.01523
676.903	0.77259	0.42798	0.01697
678.832	0.77268	0.42708	0.01854
680.76	0.77269	0.42564	0.01972
682.688	0.77258	0.42415	0.02045
684.617	0.77227	0.42305	0.02089
686.545	0.77188	0.42242	0.02133
688.474	0.77154	0.42213	0.02206
690.403	0.77135	0.42202	0.02314
692.331	0.77135	0.42204	0.02444
694.26	0.77154	0.42215	0.02575
696.188	0.77193	0.4223	0.02691
698.116	0.77251	0.42243	0.02791
700.045	0.77329	0.4226	0.029
701.973	0.77423	0.42289	0.03062
703.902	0.7753	0.42335	0.03294
705.83	0.77646	0.42392	0.0355
707.759	0.77766	0.42467	0.03791
709.688	0.77887	0.42574	0.03993
711.616	0.78016	0.42735	0.04132
713.544	0.78163	0.42959	0.04202
715.473	0.7833	0.43203	0.04227
717.402	0.78508	0.434	0.04232
719.33	0.78685	0.43509	0.04207
721.259	0.78848	0.43521	0.04114
723.187	0.78983	0.43458	0.03952
725.115	0.79092	0.43367	0.03745
727.044	0.79183	0.43308	0.03533
728.972	0.79267	0.43321	0.03365
730.901	0.79356	0.43385	0.03263
732.83	0.79461	0.43451	0.03211
734.758	0.79578	0.43502	0.03169
736.687	0.79681	0.43533	0.03097
738.615	0.79745	0.43551	0.02981
740.543	0.79752	0.43572	0.0284
742.472	0.7969	0.4363	0.0272
744.4	0.79561	0.43794	0.02674
746.329	0.79392	0.4409	0.02724
748.257	0.79232	0.44433	0.02868
750.186	0.79125	0.44684	0.03112
752.114	0.791	0.44753	0.03468
754.043	0.79175	0.44649	0.03895
755.971	0.79354	0.44434	0.0426
757.9	0.79617	0.44204	0.04436
759.828	0.79936	0.44077	0.04403
761.757	0.80287	0.44118	0.04223
763.685	0.80654	0.4429	0.03995
765.614	0.81022	0.44518	0.03843
767.542	0.81379	0.44772	0.03874
769.471	0.81721	0.45043	0.04092
771.399	0.82052	0.45307	0.04421
773.328	0.82381	0.4554	0.04816
775.256	0.82726	0.45729	0.05263
777.185	0.83122	0.45889	0.05721
779.113	0.83609	0.46044	0.06134
781.042	0.84197	0.46224	0.06487
782.971	0.84816	0.46481	0.06808
784.899	0.85354	0.46881	0.07173
786.827	0.85751	0.47458	0.07682
788.756	0.86048	0.48189	0.08399
790.684	0.86394	0.49033	0.09326
792.613	0.8709	0.49991	0.10525
794.541	0.88599	0.51101	0.12321
796.47	0.91354	0.52477	0.15152
798.398	0.95286	0.54389	0.18914
800.327	0.99611	0.57149	0.22742
802.255	1.03187	0.60641	0.25498
804.184	1.05033	0.64133	0.26318
806.112	1.04639	0.66694	0.24869
808.041	1.02063	0.67641	0.21474
809.969	0.9794	0.66732	0.17138
811.898	0.93268	0.64223	0.131
813.826	0.8897	0.60839	0.10075
815.755	0.85601	0.5748	0.08108
817.683	0.83415	0.54703	0.06991
819.612	0.82486	0.52574	0.06499
821.54	0.82695	0.50968	0.0639
823.469	0.8369	0.49771	0.06423
825.397	0.84968	0.48914	0.06427
827.326	0.86076	0.4834	0.06356
829.254	0.86781	0.47986	0.06261
831.183	0.87063	0.47808	0.0622
833.111	0.86994	0.47776	0.06265
835.04	0.86661	0.47866	0.06366
836.968	0.86136	0.48045	0.06474
838.897	0.85491	0.48271	0.06556
840.825	0.84785	0.4851	0.06618
842.754	0.84056	0.48733	0.06689
844.682	0.83333	0.48915	0.06775
846.611	0.8264	0.49057	0.06832
848.539	0.81991	0.49221	0.06774
850.468	0.8139	0.49512	0.06538
852.396	0.80837	0.50012	0.0613
854.325	0.80329	0.50697	0.05603
856.253	0.79871	0.514	0.05045
858.182	0.79455	0.51892	0.0456
860.11	0.7908	0.51965	0.0422
862.039	0.78747	0.51517	0.04021
863.967	0.78455	0.50606	0.03875
865.896	0.78202	0.49433	0.03692
867.824	0.77987	0.48251	0.03441
869.753	0.77804	0.47251	0.03135
871.681	0.77643	0.4649	0.02814
873.61	0.77491	0.45943	0.02532
875.538	0.77336	0.45539	0.02338
877.467	0.77173	0.45199	0.0224
879.395	0.77003	0.44863	0.02197
881.324	0.76839	0.44505	0.02162
883.252	0.76697	0.4414	0.02112
885.181	0.76586	0.43801	0.02055
887.109	0.7651	0.43518	0.01997
889.038	0.7647	0.43296	0.01945
890.966	0.76459	0.43124	0.01899
892.895	0.76472	0.42993	0.01861
894.823	0.76504	0.42896	0.01832
896.752	0.76555	0.42825	0.01809
898.68	0.76622	0.42772	0.01784
900.609	0.76701	0.42729	0.0176
902.537	0.76792	0.42694	0.01735
904.466	0.76899	0.42662	0.01709
906.394	0.77022	0.42633	0.0168
908.323	0.77159	0.42612	0.01648
910.251	0.77316	0.42601	0.01623
912.18	0.77492	0.42598	0.01605
914.108	0.77682	0.42576	0.0159
916.037	0.77883	0.42557	0.01579
917.965	0.781	0.42545	0.01575
919.894	0.78331	0.4254	0.0158
921.822	0.78575	0.42546	0.01593
923.751	0.78837	0.42563	0.01616
925.679	0.79118	0.42591	0.01655
927.608	0.79414	0.42629	0.01709
929.536	0.79719	0.42675	0.01774
931.465	0.80033	0.42733	0.0185
933.393	0.80356	0.42804	0.01934
935.322	0.80681	0.42893	0.0202
937.25	0.81011	0.43	0.02101
939.179	0.81353	0.43127	0.02172
941.107	0.81715	0.43273	0.02237
943.036	0.82098	0.43436	0.02302
944.964	0.82496	0.43607	0.02374
946.893	0.82901	0.43782	0.02459
948.821	0.83304	0.43961	0.02562
950.75	0.83698	0.44145	0.02679
952.678	0.84091	0.44331	0.02806
954.607	0.84503	0.44519	0.02941
956.535	0.84957	0.44711	0.03078
958.464	0.85471	0.44908	0.03209
960.392	0.86053	0.45117	0.03336
962.321	0.867	0.45347	0.03465
964.249	0.87392	0.45611	0.03605
966.178	0.88094	0.45913	0.03766
968.106	0.88765	0.46251	0.03957
970.035	0.89375	0.46626	0.04178
971.963	0.89915	0.47045	0.04432
973.892	0.90402	0.47521	0.04717
975.82	0.90876	0.48069	0.05038
977.749	0.9138	0.48697	0.05397
979.677	0.91947	0.4939	0.05789
981.606	0.92591	0.50101	0.06193
983.534	0.93304	0.50758	0.06576
985.463	0.94058	0.51282	0.06902
987.391	0.9481	0.51621	0.0715
989.32	0.95516	0.51754	0.0733
991.248	0.96135	0.51693	0.07465
993.177	0.96631	0.51475	0.07636
995.105	0.96984	0.51151	0.08086
997.034	0.97192	0.50776	0.08952
998.962	0.97267	0.50388	0.09861
1000.89	0.97218	0.5	0.1026
1002.82	0.97063	0.49664	0.09876
1004.75	0.96822	0.49521	0.08742
1006.68	0.9652	0.4966	0.07106
1008.61	0.96188	0.49946	0.05434
1010.53	0.95853	0.50105	0.04309
1012.46	0.95538	0.499	0.03929
1014.39	0.9525	0.49232	0.03918
1016.32	0.94986	0.4816	0.0388
1018.25	0.94734	0.46913	0.03705
1020.18	0.94478	0.45851	0.03426
1022.1	0.94208	0.45228	0.03129
1024.03	0.93922	0.45049	0.02921
1025.96	0.9362	0.45164	0.02852
1027.89	0.93304	0.45418	0.02858
1029.82	0.92978	0.45698	0.0288
1031.75	0.92643	0.45917	0.02914
1033.67	0.92301	0.46012	0.0297
1035.6	0.91952	0.45953	0.03035
1037.53	0.91602	0.45755	0.03078
1039.46	0.91254	0.45474	0.0307
1041.39	0.90912	0.45182	0.03003
1043.32	0.90584	0.4495	0.02895
1045.25	0.9028	0.44823	0.0278
1047.17	0.90012	0.44813	0.0269
1049.1	0.89794	0.44907	0.02643
1051.03	0.89636	0.45071	0.02646
1052.96	0.89554	0.45252	0.02695
1054.89	0.89555	0.45406	0.02779
1056.82	0.89636	0.45512	0.02885
1058.75	0.89789	0.45577	0.02997
1060.67	0.89995	0.45625	0.03105
1062.6	0.90229	0.45694	0.03202
1064.53	0.9046	0.45813	0.0329
1066.46	0.90661	0.45991	0.03374
1068.39	0.90818	0.46217	0.03465
1070.32	0.90928	0.46473	0.03573
1072.24	0.91001	0.46749	0.03696
1074.17	0.91052	0.47043	0.03832
1076.1	0.91102	0.47359	0.03981
1078.03	0.91177	0.47704	0.04149
1079.96	0.91296	0.48081	0.04339
1081.89	0.91475	0.48502	0.04553
1083.82	0.91723	0.48987	0.04799
1085.74	0.92039	0.49547	0.05081
1087.67	0.9241	0.50156	0.05387
1089.6	0.92807	0.50735	0.05681
1091.53	0.93194	0.51153	0.05904
1093.46	0.93538	0.51285	0.05993
1095.39	0.93812	0.51087	0.05924
1097.32	0.94007	0.50632	0.05732
1099.24	0.94148	0.50079	0.05495
1101.17	0.94288	0.49611	0.05304
1103.1	0.94486	0.4938	0.05233
1105.03	0.94791	0.49465	0.05307
1106.96	0.95223	0.49849	0.05486
1108.89	0.95764	0.50442	0.05696
1110.82	0.96367	0.5111	0.05875
1112.74	0.96967	0.51706	0.0599
1114.67	0.97505	0.52109	0.06039
1116.6	0.9794	0.52266	0.06044
1118.53	0.98247	0.52221	0.06038
1120.46	0.98417	0.52081	0.06058
1122.39	0.9846	0.51971	0.06129
1124.32	0.98394	0.5198	0.06251
1126.24	0.9825	0.52136	0.06408
1128.17	0.98062	0.5242	0.06577
1130.1	0.9786	0.52811	0.06734
1132.03	0.9767	0.53324	0.06862
1133.96	0.97512	0.54021	0.06955
1135.89	0.97403	0.55009	0.07026
1137.81	0.97362	0.56409	0.07115
1139.74	0.97403	0.58193	0.07285
1141.67	0.97546	0.60022	0.07586
1143.6	0.9781	0.61351	0.07999
1145.53	0.98201	0.61738	0.08406
1147.46	0.9871	0.61068	0.08677
1149.38	0.99312	0.59589	0.0874
1151.31	0.99956	0.57835	0.0861
1153.24	1.00581	0.56427	0.08371
1155.17	1.01122	0.55772	0.08155
1157.1	1.01538	0.55869	0.0808
1159.03	1.0182	0.56442	0.08179
1160.96	1.01998	0.57206	0.08401
1162.88	1.02128	0.5801	0.08683
1164.81	1.02277	0.58851	0.09005
1166.74	1.02506	0.5985	0.0939
1168.67	1.02857	0.61206	0.09875
1170.6	1.03359	0.63049	0.10493
1172.53	1.0403	0.65294	0.11247
1174.46	1.04879	0.67599	0.12107
1176.38	1.05909	0.69453	0.13039
1178.31	1.07117	0.70337	0.14015
1180.24	1.08493	0.6993	0.14995
1182.17	1.10015	0.68267	0.159
1184.1	1.11653	0.65752	0.16613
1186.03	1.13373	0.62979	0.17013
1187.95	1.15131	0.60501	0.17
1189.88	1.16871	0.58687	0.1655
1191.81	1.18536	0.57673	0.15749
1193.74	1.2008	0.57392	0.14773
1195.67	1.21466	0.57654	0.13819
1197.6	1.22677	0.58246	0.13028
1199.53	1.23707	0.58992	0.12463
1201.45	1.24568	0.59781	0.12127
1203.38	1.25278	0.6057	0.1199
1205.31	1.25843	0.61361	0.1201
1207.24	1.26268	0.62173	0.12151
1209.17	1.26552	0.63027	0.12384
1211.1	1.26698	0.6393	0.12699
1213.03	1.26709	0.64875	0.13088
1214.95	1.26596	0.65844	0.13537
1216.88	1.2638	0.6682	0.14038
1218.81	1.26087	0.67802	0.14584
1220.74	1.25732	0.68792	0.15165
1222.67	1.25323	0.69787	0.15771
1224.6	1.2486	0.70773	0.16389
1226.53	1.2434	0.71719	0.17007
1228.45	1.23754	0.72581	0.17603
1230.38	1.23093	0.73314	0.18153
1232.31	1.22349	0.73891	0.18636
1234.24	1.21517	0.74306	0.19042
1236.17	1.20592	0.74586	0.19373
1238.1	1.19577	0.74783	0.19655
1240.03	1.18482	0.74961	0.19933
1241.95	1.17319	0.75175	0.20255
1243.88	1.16101	0.75455	0.20661
1245.81	1.14841	0.758	0.21151
1247.74	1.1355	0.76178	0.21684
1249.67	1.1223	0.76539	0.2218
1251.6	1.10889	0.76827	0.22547
1253.52	1.09531	0.76996	0.22716
1255.45	1.08158	0.77017	0.22664
1257.38	1.06774	0.7688	0.22428
1259.31	1.05379	0.76603	0.22094
1261.24	1.03977	0.76228	0.21761
1263.17	1.02575	0.75827	0.21512
1265.1	1.01184	0.7549	0.21398
1267.02	0.9982	0.75299	0.21425
1268.95	0.98501	0.75303	0.21569
1270.88	0.97244	0.75497	0.21791
1272.81	0.9606	0.75824	0.22049
1274.74	0.94957	0.76186	0.22309
1276.67	0.9394	0.76472	0.22541
1278.59	0.93002	0.76591	0.22724
1280.52	0.92127	0.76489	0.2284
1282.45	0.91298	0.76145	0.22872
1284.38	0.90498	0.75569	0.22812
1286.31	0.89713	0.74791	0.22655
1288.24	0.88943	0.73865	0.22401
1290.17	0.88199	0.72848	0.22051
1292.09	0.87505	0.71792	0.21608
1294.02	0.8689	0.70742	0.21078
1295.95	0.86374	0.69725	0.20476
1297.88	0.85973	0.68744	0.19813
1299.81	0.85686	0.67782	0.19095
1301.74	0.85498	0.66815	0.1832
1303.66	0.85384	0.65817	0.17501
1305.59	0.85317	0.64769	0.16666
1307.52	0.85272	0.63668	0.15845
1309.45	0.85233	0.62531	0.15068
1311.38	0.85191	0.614	0.14358
1313.31	0.85149	0.60335	0.13721
1315.24	0.85117	0.59395	0.1314
1317.16	0.85108	0.58621	0.12599
1319.09	0.85137	0.58027	0.12091
1321.02	0.85219	0.57594	0.11629
1322.95	0.85365	0.57283	0.11233
1324.88	0.85581	0.57045	0.10919
1326.81	0.8587	0.56835	0.10692
1328.73	0.86235	0.56621	0.10545
1330.66	0.86682	0.56391	0.10461
1332.59	0.87218	0.56149	0.10423
1334.52	0.87861	0.55915	0.1042
1336.45	0.88632	0.55719	0.10452
1338.38	0.89554	0.55594	0.10533
1340.31	0.90655	0.55571	0.10683
1342.23	0.91958	0.55675	0.10928
1344.16	0.93482	0.55917	0.11294
1346.09	0.95235	0.563	0.11799
1348.02	0.97219	0.56819	0.12451
1349.95	0.9942	0.57473	0.13237
1351.88	1.01813	0.58261	0.14118
1353.81	1.04366	0.59178	0.1503
1355.73	1.07033	0.60211	0.15887
1357.66	1.09762	0.61326	0.16609
1359.59	1.12489	0.62459	0.1714
1361.52	1.15142	0.63523	0.17466
1363.45	1.1764	0.64408	0.17602
1365.38	1.19886	0.65003	0.17564
1367.31	1.2178	0.65205	0.17345
1369.23	1.23224	0.64932	0.16899
1371.16	1.24132	0.64132	0.16163
1373.09	1.2445	0.62801	0.15094
1375.02	1.24166	0.60997	0.13717
1376.95	1.23318	0.58849	0.12141
1378.88	1.21979	0.56547	0.10532
1380.81	1.2024	0.54304	0.09061
1382.73	1.18198	0.5231	0.07862
1384.66	1.15935	0.50691	0.06994
1386.59	1.13511	0.49489	0.06447
1388.52	1.10971	0.48663	0.06169
1390.45	1.08346	0.48131	0.06106
1392.38	1.05665	0.47807	0.06227
1394.3	1.02971	0.47636	0.06539
1396.23	1.00328	0.47604	0.07048
1398.16	0.97829	0.47732	0.07714
1400.09	0.95586	0.48058	0.08411
1402.02	0.93707	0.48625	0.08983
1403.95	0.92271	0.49457	0.09319
1405.88	0.91293	0.50547	0.09409
1407.8	0.90733	0.51859	0.09349
1409.73	0.90505	0.53308	0.09296
1411.66	0.90505	0.54747	0.09404
1413.59	0.90646	0.55977	0.09741
1415.52	0.90862	0.56805	0.1028
1417.45	0.91118	0.57119	0.10947
1419.38	0.91398	0.56948	0.11649
1421.3	0.91691	0.56462	0.12263
1423.23	0.91996	0.55904	0.12659
1425.16	0.92319	0.55482	0.12776
1427.09	0.9267	0.55284	0.12653
1429.02	0.93066	0.5526	0.12391
1430.95	0.93515	0.55287	0.121
1432.87	0.9402	0.5525	0.11882
1434.8	0.94576	0.55127	0.11814
1436.73	0.95176	0.55014	0.11944
1438.66	0.95814	0.55077	0.12301
1440.59	0.96485	0.55468	0.12913
1442.52	0.97188	0.56268	0.13786
1444.44	0.97922	0.5746	0.14855
1446.37	0.98679	0.58935	0.1598
1448.3	0.99445	0.60504	0.16994
1450.23	1.00201	0.61957	0.17762
1452.16	1.00925	0.6311	0.18215
1454.09	1.01593	0.63845	0.18326
1456.02	1.02186	0.64125	0.18094
1457.94	1.02693	0.64002	0.17548
1459.87	1.03111	0.63586	0.16764
1461.8	1.03442	0.63007	0.15858
1463.73	1.03693	0.62378	0.14957
1465.66	1.03878	0.61779	0.14175
1467.59	1.04003	0.61249	0.13587
1469.52	1.0407	0.60811	0.13228
1471.44	1.04077	0.60492	0.13107
1473.37	1.04021	0.60337	0.13231
1475.3	1.03893	0.60382	0.13595
1477.23	1.03688	0.60653	0.14188
1479.16	1.0341	0.61173	0.14998
1481.09	1.03084	0.61961	0.16011
1483.02	1.02754	0.63039	0.17214
1484.94	1.02496	0.64423	0.18588
1486.87	1.02404	0.66115	0.20108
1488.8	1.02578	0.68091	0.21735
1490.73	1.031	0.70289	0.2339
1492.66	1.04001	0.72617	0.24924
1494.59	1.05253	0.74961	0.26137
1496.52	1.06768	0.77176	0.26873
1498.44	1.08415	0.791	0.27121
1500.37	1.10055	0.8059	0.27021
1502.3	1.11556	0.81558	0.26791
1504.23	1.12823	0.81968	0.26634
1506.16	1.13803	0.81803	0.26649
1508.09	1.14476	0.81055	0.2676
1510.01	1.14849	0.79752	0.26758
1511.94	1.14946	0.77972	0.26441
1513.87	1.14805	0.75835	0.25727
1515.8	1.14464	0.73479	0.24656
1517.73	1.13956	0.71045	0.23339
1519.66	1.13313	0.68653	0.21916
1521.59	1.12569	0.6637	0.20502
1523.51	1.11753	0.64239	0.19148
1525.44	1.10897	0.62312	0.17852
1527.37	1.10032	0.60675	0.16608
1529.3	1.09182	0.59422	0.15433
1531.23	1.0837	0.58603	0.14373
1533.16	1.07613	0.58222	0.13497
1535.09	1.06918	0.58242	0.12873
1537.01	1.06294	0.58593	0.12542
1538.94	1.05741	0.59199	0.1249
1540.87	1.0526	0.59977	0.1266
1542.8	1.04846	0.6085	0.12983
1544.73	1.04491	0.61751	0.13396
1546.66	1.04187	0.62631	0.13853
1548.58	1.03928	0.63451	0.14336
1550.51	1.0371	0.64184	0.14853
1552.44	1.03532	0.64824	0.15443
1554.37	1.03393	0.65392	0.16153
1556.3	1.03289	0.65942	0.17016
1558.23	1.03217	0.66571	0.18059
1560.15	1.03176	0.67391	0.19258
1562.08	1.03162	0.68482	0.20502
1564.01	1.03175	0.69847	0.21627
1565.94	1.03217	0.71378	0.22493
1567.87	1.03296	0.72875	0.23044
1569.8	1.03418	0.74092	0.23317
1571.73	1.03588	0.74803	0.2342
1573.65	1.03808	0.74873	0.23478
1575.58	1.04074	0.74275	0.23527
1577.51	1.04376	0.73077	0.23455
1579.44	1.04692	0.71424	0.2308
1581.37	1.04995	0.69512	0.22306
1583.3	1.05266	0.67568	0.21232
1585.23	1.05488	0.65809	0.20125
1587.15	1.05649	0.64384	0.19283
1589.08	1.05748	0.63349	0.18895
1591.01	1.05791	0.62654	0.18945
1592.94	1.05791	0.62163	0.19213
1594.87	1.05763	0.61706	0.1938
1596.8	1.05728	0.61139	0.19178
1598.72	1.05711	0.60386	0.18511
1600.65	1.05727	0.59443	0.17473
1602.58	1.05777	0.58358	0.16271
1604.51	1.05849	0.57223	0.15143
1606.44	1.05909	0.56155	0.14303
1608.37	1.05915	0.55289	0.13887
1610.3	1.05821	0.54752	0.13918
1612.22	1.05586	0.54622	0.14291
1614.15	1.05184	0.54895	0.14823
1616.08	1.04605	0.55478	0.15306
1618.01	1.03855	0.56197	0.15551
1619.94	1.0295	0.56842	0.15424
1621.87	1.01916	0.57229	0.14875
1623.8	1.00781	0.57245	0.13945
1625.72	0.99577	0.56872	0.12743
1627.65	0.98335	0.56171	0.11413
1629.58	0.97091	0.55242	0.10092
1631.51	0.95876	0.54191	0.08885
1633.44	0.94714	0.53115	0.07848
1635.37	0.93625	0.52091	0.06992
1637.3	0.9262	0.51166	0.06298
1639.22	0.91705	0.5036	0.05731
1641.15	0.90877	0.49673	0.05261
1643.08	0.90131	0.49089	0.04863
1645.01	0.89465	0.48588	0.0452
1646.94	0.88868	0.48148	0.04218
1648.87	0.88329	0.47742	0.03944
1650.8	0.87833	0.47351	0.03687
1652.72	0.87375	0.46961	0.03442
1654.65	0.86947	0.46567	0.03204
1656.58	0.86545	0.46164	0.02973
1658.51	0.86164	0.45756	0.02745
1660.44	0.858	0.45352	0.02524
1662.37	0.85449	0.44965	0.02317
1664.29	0.85099	0.44596	0.02119
1666.22	0.84739	0.44251	0.01933
1668.15	0.84364	0.43937	0.01761
1670.08	0.83971	0.43655	0.01607
1672.01	0.83559	0.43405	0.01472
1673.94	0.83132	0.43184	0.01356
1675.87	0.82692	0.42993	0.01258
1677.79	0.82248	0.42831	0.01186
1679.72	0.81804	0.42693	0.01133
1681.65	0.81363	0.42574	0.01095
1683.58	0.8093	0.42472	0.01069
1685.51	0.80512	0.42384	0.01053
1687.44	0.80117	0.42305	0.01043
1689.37	0.79757	0.42236	0.01043
1691.29	0.79436	0.42176	0.01052
1693.22	0.7916	0.42125	0.01075
1695.15	0.78928	0.42079	0.01107
1697.08	0.78734	0.42031	0.01146
1699.01	0.78568	0.41985	0.01197
1700.94	0.7842	0.41938	0.01257
1702.86	0.7828	0.41892	0.01326
1704.79	0.78143	0.4185	0.01399
1706.72	0.78002	0.41811	0.01459
1708.65	0.77858	0.41776	0.01489
1710.58	0.77717	0.41745	0.01476
1712.51	0.77583	0.41716	0.01414
1714.43	0.77461	0.41689	0.0131
1716.36	0.77352	0.4166	0.01179
1718.29	0.77259	0.41631	0.01046
1720.22	0.77179	0.416	0.00929
1722.15	0.77112	0.41566	0.00836
1724.08	0.77056	0.41529	0.00771
1726.01	0.77011	0.41492	0.00729
1727.93	0.76974	0.41457	0.00703
1729.86	0.76943	0.4142	0.00686
1731.79	0.76914	0.41382	0.00672
1733.72	0.76861	0.41344	0.0066
1735.65	0.76811	0.41304	0.0065
1737.58	0.76765	0.41264	0.00627
1739.51	0.76721	0.41225	0.00606
1741.43	0.7668	0.41189	0.00589
1743.36	0.76644	0.41159	0.00577
1745.29	0.76609	0.41134	0.00568
1747.22	0.76576	0.41111	0.00559
1749.15	0.76547	0.4109	0.0055
1751.08	0.76519	0.41071	0.00543
1753.01	0.76492	0.41054	0.00536
1754.93	0.76464	0.41038	0.00529
1756.86	0.76436	0.41027	0.00524
1758.79	0.7641	0.41005	0.00523
1760.72	0.76385	0.40986	0.00525
1762.65	0.76361	0.40969	0.00527
1764.58	0.76339	0.40954	0.00529
1766.51	0.76319	0.40943	0.00533
1768.43	0.76298	0.40933	0.00536
1770.36	0.76277	0.40921	0.00536
1772.29	0.76255	0.40909	0.00535
1774.22	0.76235	0.40899	0.00536
1776.15	0.76218	0.4089	0.0054
1778.08	0.76202	0.40882	0.00546
1780	0.7619	0.40877	0.00553
1781.93	0.76179	0.40876	0.00563
1783.86	0.76168	0.40874	0.00573
1785.79	0.76154	0.40871	0.00581
1787.72	0.7614	0.40869	0.00591
1789.65	0.76127	0.40868	0.006
1791.58	0.76114	0.40864	0.00609
1793.5	0.76102	0.40858	0.00619
1795.43	0.76093	0.40852	0.00628
1797.36	0.76085	0.40848	0.00637
1799.29	0.76077	0.40842	0.00644
1801.22	0.76067	0.40835	0.0065
1803.15	0.76057	0.40826	0.00652
1805.08	0.76045	0.40816	0.00651
1807	0.76033	0.40805	0.00648
1808.93	0.76019	0.40791	0.0064
1810.86	0.76	0.40771	0.00624
1812.79	0.75984	0.40753	0.00608
1814.72	0.75973	0.40742	0.00601
1816.65	0.75968	0.40739	0.00606
1818.57	0.75969	0.40744	0.00618
1820.5	0.75975	0.40754	0.00635
1822.43	0.75981	0.40766	0.00652
1824.36	0.75981	0.40773	0.00665
1826.29	0.75973	0.40771	0.0067
1828.22	0.75966	0.40764	0.00673
1830.14	0.7596	0.40757	0.00679
1832.07	0.75955	0.40751	0.00685
1834	0.75952	0.40743	0.00689
1835.93	0.7595	0.40733	0.0069
1837.86	0.75946	0.40726	0.0069
1839.79	0.75943	0.40723	0.0069
1841.72	0.75938	0.40721	0.00691
1843.64	0.75932	0.4072	0.00693
1845.57	0.75927	0.40719	0.00698
1847.5	0.75925	0.40719	0.00704
1849.43	0.75925	0.40718	0.00711
1851.36	0.75924	0.40716	0.00716
1853.29	0.75923	0.40714	0.00723
1855.22	0.75921	0.4071	0.00728
1857.14	0.75918	0.40708	0.00733
1859.07	0.75916	0.40708	0.00743
1861	0.75917	0.40708	0.00757
1862.93	0.75919	0.40713	0.00774
1864.86	0.7592	0.4072	0.00793
1866.79	0.75919	0.40726	0.00809
1868.71	0.75917	0.40725	0.00819
1870.64	0.75911	0.40722	0.00827
1872.57	0.75902	0.40724	0.00837
1874.5	0.75895	0.40727	0.00846
1876.43	0.75891	0.4073	0.00856
1878.36	0.75887	0.40733	0.00869
1880.29	0.75883	0.40732	0.00881
1882.21	0.75884	0.40727	0.0089
1884.14	0.75888	0.40721	0.00899
1886.07	0.75878	0.40718	0.0091
1888	0.75851	0.40718	0.00921
1889.93	0.75825	0.40725	0.00931
1891.86	0.7581	0.40734	0.0094
1893.79	0.75804	0.40739	0.00943
1895.71	0.75811	0.40742	0.0094
1897.64	0.7583	0.4075	0.00938
1899.57	0.75854	0.40762	0.00937
1901.5	0.75867	0.4077	0.00939
1903.43	0.75866	0.40774	0.00942
1905.36	0.75866	0.40781	0.00947
1907.29	0.75867	0.40789	0.00952
1909.21	0.75869	0.40796	0.00952
1911.14	0.75871	0.40805	0.0095
1913.07	0.75872	0.40821	0.00956
1915	0.75874	0.40838	0.00964
1916.93	0.75876	0.4085	0.00966
1918.86	0.75878	0.40853	0.00963
1920.79	0.7588	0.40853	0.00962
1922.71	0.75881	0.40856	0.00962
1924.64	0.75883	0.40854	0.0096
1926.57	0.75885	0.40843	0.00962
1928.5	0.75887	0.40831	0.00968
1930.43	0.75889	0.40827	0.0097
1932.36	0.7589	0.40825	0.00964
1934.28	0.75892	0.40818	0.00953
1936.21	0.75894	0.40809	0.00942
1938.14	0.75896	0.40809	0.00934
1940.07	0.75898	0.40808	0.00931
1942	0.75899	0.40802	0.00929
1943.93	0.75901	0.40801	0.00925
1945.86	0.75903	0.40808	0.00924
1947.78	0.75905	0.40816	0.00925
1949.71	0.75907	0.40819	0.00926
1951.64	0.75908	0.4082	0.00928
1953.57	0.7591	0.40822	0.00934
1955.5	0.75912	0.40824	0.00941
1957.43	0.75914	0.40826	0.00947
1959.35	0.75916	0.40829	0.00949
1961.28	0.75917	0.40831	0.00954
1963.21	0.75919	0.40833	0.00958
1965.14	0.75921	0.40835	0.00962
1967.07	0.75923	0.40837	0.00966
1969	0.75925	0.4084	0.0097
1970.93	0.75926	0.40842	0.00974
1972.85	0.75928	0.40844	0.00978
1974.78	0.7593	0.40846	0.00982
1976.71	0.75932	0.40849	0.00986
1978.64	0.75934	0.40851	0.0099
1980.57	0.75935	0.40853	0.00994
1982.5	0.75937	0.40855	0.00998
1984.42	0.75939	0.40858	0.01002
1986.35	0.75941	0.4086	0.01006
1988.28	0.75943	0.40862	0.0101
1990.21	0.75945	0.40864	0.01014
1992.14	0.75946	0.40866	0.01018
1994.07	0.75948	0.40869	0.01022
1996	0.7595	0.40871	0.01026
1997.92	0.75952	0.40873	0.0103
1999.85	0.75954	0.40875	0.01034
2001.78	0.75955	0.40878	0.01038
2003.71	0.75957	0.4088	0.01042
2005.64	0.75959	0.40882	0.01046
2007.57	0.75961	0.40884	0.0105
2009.49	0.75963	0.40886	0.01054
2011.42	0.75964	0.40889	0.01059
2013.35	0.75966	0.40891	0.01063
2015.28	0.75968	0.40893	0.01067
2017.21	0.7597	0.40895	0.01071
2019.14	0.75972	0.40898	0.01075
2021.07	0.75973	0.409	0.01079
2022.99	0.75975	0.40902	0.01083
2024.92	0.75977	0.40904	0.01087
2026.85	0.75979	0.40907	0.01091
2028.78	0.75981	0.40909	0.01095
2030.71	0.75982	0.40911	0.01099
2032.64	0.75984	0.40913	0.01103
2034.57	0.75986	0.40915	0.01107
2036.49	0.75988	0.40918	0.01111
2038.42	0.7599	0.4092	0.01115
2040.35	0.75991	0.40922	0.01119
2042.28	0.75993	0.40924	0.01123
2044.21	0.75995	0.40927	0.01127
2046.14	0.75997	0.40929	0.01131
2048.07	0.75999	0.40931	0.01135
2049.99	0.76	0.40933	0.01139
2051.92	0.76002	0.40935	0.01143
2053.85	0.76004	0.40938	0.01147
2055.78	0.76006	0.4094	0.01151
2057.71	0.76008	0.40942	0.01155
2059.64	0.76009	0.40944	0.01159
2061.57	0.76011	0.40947	0.01164
2063.49	0.76013	0.40949	0.01168
2065.42	0.76015	0.40951	0.01172
2067.35	0.76017	0.40953	0.01176
2069.28	0.76018	0.40956	0.0118
2071.21	0.7602	0.40958	0.01184
2073.14	0.76022	0.4096	0.01188
2075.06	0.76024	0.40962	0.01192
2076.99	0.76026	0.40964	0.01196
2078.92	0.76027	0.40967	0.012
2080.85	0.76029	0.40969	0.01204
2082.78	0.76031	0.40971	0.01208
2084.71	0.76033	0.40973	0.01212
2086.64	0.76035	0.40976	0.01216
2088.56	0.76036	0.40978	0.0122
2090.49	0.76038	0.4098	0.01224
2092.42	0.7604	0.40982	0.01228
2094.35	0.76042	0.40984	0.01232
2096.28	0.76044	0.40987	0.01236
2098.21	0.76045	0.40989	0.0124
2100.14	0.76047	0.40991	0.01244
2102.06	0.76049	0.40993	0.01248
2103.99	0.76051	0.40996	0.01252
2105.92	0.76053	0.40998	0.01256
2107.85	0.76054	0.41	0.0126
2109.78	0.76056	0.41002	0.01264
2111.71	0.76058	0.41005	0.01268
2113.63	0.7606	0.41007	0.01273
2115.56	0.76062	0.41009	0.01277
2117.49	0.76063	0.41011	0.01281
2119.42	0.76065	0.41013	0.01285
2121.35	0.76067	0.41016	0.01289
2123.28	0.76069	0.41018	0.01293
2125.2	0.76071	0.4102	0.01297
2127.13	0.76072	0.41022	0.01301
2129.06	0.76074	0.41025	0.01305
2130.99	0.76076	0.41027	0.01309
2132.92	0.76078	0.41029	0.01313
2134.85	0.7608	0.41031	0.01317
2136.78	0.76081	0.41033	0.01321
2138.7	0.76083	0.41036	0.01325
2140.63	0.76085	0.41038	0.01329
2142.56	0.76087	0.4104	0.01333
2144.49	0.76089	0.41042	0.01337
2146.42	0.7609	0.41045	0.01341
2148.35	0.76092	0.41047	0.01345
2150.28	0.76094	0.41049	0.01349
2152.2	0.76096	0.41051	0.01353
2154.13	0.76098	0.41054	0.01357
2156.06	0.76099	0.41056	0.01361
2157.99	0.76101	0.41058	0.01365
2159.92	0.76103	0.4106	0.01369
2161.85	0.76105	0.41062	0.01373
2163.78	0.76107	0.41065	0.01378
2165.7	0.76108	0.41067	0.01382
2167.63	0.7611	0.41069	0.01386
2169.56	0.76112	0.41071	0.0139
2171.49	0.76114	0.41074	0.01394
2173.42	0.76116	0.41076	0.01398
2175.35	0.76118	0.41078	0.01402
2177.28	0.76119	0.4108	0.01406
2179.2	0.76121	0.41082	0.0141
2181.13	0.76123	0.41085	0.01414
2183.06	0.76125	0.41087	0.01418
2184.99	0.76127	0.41089	0.01422
2186.92	0.76128	0.41091	0.01426
2188.85	0.7613	0.41094	0.0143
2190.77	0.76132	0.41096	0.01434
2192.7	0.76134	0.41098	0.01438
2194.63	0.76136	0.411	0.01442
2196.56	0.76137	0.41103	0.01446
2198.49	0.76139	0.41105	0.0145
2200.42	0.76141	0.41107	0.01454
2202.34	0.76143	0.41109	0.01458
2204.27	0.76145	0.41111	0.01462
2206.2	0.76146	0.41114	0.01466
2208.13	0.76148	0.41116	0.0147
2210.06	0.7615	0.41118	0.01474
2211.99	0.76152	0.4112	0.01478
2213.92	0.76154	0.41123	0.01482
2215.84	0.76155	0.41125	0.01487
2217.77	0.76157	0.41127	0.01491
2219.7	0.76159	0.41129	0.01495
2221.63	0.76161	0.41131	0.01499
2223.56	0.76163	0.41134	0.01503
2225.49	0.76164	0.41136	0.01507
2227.42	0.76166	0.41138	0.01511
2229.34	0.76168	0.4114	0.01515
2231.27	0.7617	0.41143	0.01519
2233.2	0.76172	0.41145	0.01523
2235.13	0.76173	0.41147	0.01527
2237.06	0.76175	0.41149	0.01531
2238.99	0.76177	0.41152	0.01535
2240.91	0.76179	0.41154	0.01539
2242.84	0.76181	0.41156	0.01543
2244.77	0.76182	0.41158	0.01547
2246.7	0.76184	0.4116	0.01551
2248.63	0.76186	0.41163	0.01555
2250.56	0.76188	0.41165	0.01559
2252.49	0.7619	0.41167	0.01563
2254.41	0.76191	0.41169	0.01567
2256.34	0.76193	0.41172	0.01571
2258.27	0.76195	0.41174	0.01575
2260.2	0.76197	0.41176	0.01579
2262.13	0.76199	0.41178	0.01583
2264.06	0.762	0.4118	0.01587
2265.99	0.76202	0.41183	0.01592
2267.91	0.76204	0.41185	0.01596
2269.84	0.76206	0.41187	0.016
2271.77	0.76208	0.41189	0.01604
2273.7	0.76209	0.41192	0.01608
2275.63	0.76211	0.41194	0.01612
2277.56	0.76213	0.41196	0.01616
2279.49	0.76215	0.41198	0.0162
2281.41	0.76217	0.41201	0.01624
2283.34	0.76218	0.41203	0.01628
2285.27	0.7622	0.41205	0.01632
2287.2	0.76222	0.41207	0.01636
2289.13	0.76224	0.41209	0.0164
2291.06	0.76226	0.41212	0.01644
2292.99	0.76227	0.41214	0.01648
2294.91	0.76229	0.41216	0.01652
2296.84	0.76231	0.41218	0.01656
2298.77	0.76233	0.41221	0.0166
2300.7	0.76235	0.41223	0.01664
2302.63	0.76236	0.41225	0.01668
2304.56	0.76238	0.41227	0.01672
2306.48	0.7624	0.41229	0.01676
2308.41	0.76242	0.41232	0.0168
2310.34	0.76244	0.41234	0.01684
2312.27	0.76245	0.41236	0.01688
2314.2	0.76247	0.41238	0.01692
2316.13	0.76249	0.41241	0.01696
2318.05	0.76251	0.41243	0.01701
2319.98	0.76253	0.41245	0.01705
2321.91	0.76254	0.41247	0.01709
2323.84	0.76256	0.4125	0.01713
2325.77	0.76258	0.41252	0.01717
2327.7	0.7626	0.41254	0.01721
2329.63	0.76262	0.41256	0.01725
2331.55	0.76263	0.41258	0.01729
2333.48	0.76265	0.41261	0.01733
2335.41	0.76267	0.41263	0.01737
2337.34	0.76269	0.41265	0.01741
2339.27	0.76271	0.41267	0.01745
2341.2	0.76272	0.4127	0.01749
2343.13	0.76274	0.41272	0.01753
2345.05	0.76276	0.41274	0.01757
2346.98	0.76278	0.41276	0.01761
2348.91	0.7628	0.41278	0.01765
2350.84	0.76281	0.41281	0.01769
2352.77	0.76283	0.41283	0.01773
2354.7	0.76285	0.41285	0.01777
2356.62	0.76287	0.41287	0.01781
2358.55	0.76289	0.4129	0.01785
2360.48	0.7629	0.41292	0.01789
2362.41	0.76292	0.41293	0.01793
2364.34	0.76294	0.41295	0.01797
2366.27	0.76296	0.41299	0.01801
2368.2	0.76298	0.41306	0.01805
2370.12	0.763	0.41316	0.0181
2372.05	0.76301	0.41328	0.01816
2373.98	0.76303	0.41342	0.01823
2375.91	0.76305	0.41353	0.0183
2377.84	0.76307	0.4136	0.01835
2379.77	0.76309	0.41363	0.01837
2381.7	0.7631	0.41366	0.01839
2383.62	0.76312	0.4137	0.01842
2385.55	0.76314	0.41374	0.01845
2387.48	0.76316	0.41379	0.01848
2389.41	0.76318	0.41384	0.01849
2391.34	0.76319	0.41389	0.01851
2393.27	0.76321	0.41394	0.01852
2395.2	0.76323	0.414	0.01853
2397.12	0.76325	0.41405	0.01856
2399.05	0.76325	0.41411	0.01859
2400.98	0.76327	0.41415	0.01863
2402.91	0.76333	0.41422	0.01871
2404.84	0.76341	0.41431	0.0188
2406.77	0.76351	0.41441	0.0189
2408.7	0.76361	0.41453	0.01901
2410.62	0.7637	0.41465	0.01912
2412.55	0.76376	0.41476	0.01921
2414.48	0.76378	0.41482	0.01925
2416.41	0.76381	0.41487	0.01929
2418.34	0.76386	0.41493	0.01937
2420.27	0.76393	0.41501	0.01943
2422.19	0.764	0.41507	0.01949
2424.12	0.76409	0.41514	0.01956
2426.05	0.76419	0.41522	0.01964
2427.98	0.76429	0.4153	0.01974
2429.91	0.76438	0.41539	0.01985
2431.84	0.76448	0.4155	0.01998
2433.76	0.76458	0.41562	0.02009
2435.69	0.76469	0.41574	0.02016
2437.62	0.76479	0.41587	0.02023
2439.55	0.76488	0.41598	0.02027
2441.48	0.765	0.41609	0.02031
2443.41	0.76512	0.41621	0.02038
2445.34	0.76524	0.41633	0.02049
2447.26	0.76537	0.41645	0.02061
2449.19	0.76549	0.41658	0.02072
2451.12	0.76559	0.41669	0.02081
2453.05	0.76567	0.41677	0.02084
2454.98	0.76572	0.41683	0.02084
2456.91	0.76575	0.41686	0.0208
2458.84	0.76576	0.41687	0.02076
2460.76	0.76577	0.41688	0.02072
2462.69	0.76579	0.4169	0.02069
2464.62	0.76581	0.41691	0.02066
2466.55	0.76586	0.41691	0.02062
2468.48	0.76593	0.41691	0.0206
2470.41	0.76602	0.41693	0.02061
2472.34	0.76613	0.41693	0.02062
2474.26	0.76624	0.41694	0.02066
2476.19	0.76631	0.41698	0.02072
2478.12	0.76638	0.41703	0.02077
2480.05	0.76643	0.41708	0.02081
2481.98	0.76648	0.41714	0.02084
2483.91	0.76654	0.41722	0.02087
2485.84	0.76661	0.4173	0.02092
2487.76	0.7667	0.41736	0.02095
2489.69	0.76679	0.41741	0.02098
2491.62	0.76687	0.41745	0.02103
2493.55	0.76696	0.41748	0.02107
2495.48	0.76703	0.4175	0.0211
2497.41	0.76709	0.41752	0.0211
2499.33	0.76713	0.41755	0.02111
2501.26	0.76715	0.4176	0.02115
2503.19	0.76714	0.41764	0.02118
2505.12	0.76715	0.41769	0.02123
2507.05	0.76718	0.41776	0.02129
2508.98	0.76721	0.41783	0.02135
2510.91	0.76723	0.4179	0.02142
2512.83	0.76727	0.41796	0.02149
2514.76	0.76733	0.418	0.02156
2516.69	0.76738	0.41803	0.02163
2518.62	0.76742	0.41805	0.02168
2520.55	0.76747	0.41809	0.02172
2522.48	0.76751	0.41816	0.02177
2524.41	0.76753	0.41822	0.0218
2526.33	0.76755	0.41826	0.02182
2528.26	0.76757	0.41828	0.02183
2530.19	0.7676	0.41827	0.02183
2532.12	0.76765	0.41823	0.02181
2534.05	0.76771	0.41819	0.02179
2535.98	0.76778	0.41818	0.02179
2537.9	0.76782	0.41818	0.0218
2539.83	0.76785	0.41819	0.02183
2541.76	0.76785	0.41823	0.02189
2543.69	0.76784	0.41831	0.02198
2545.62	0.76785	0.4184	0.02207
2547.55	0.76787	0.41847	0.02215
2549.47	0.76793	0.41856	0.02224
2551.4	0.76801	0.41864	0.02232
2553.33	0.76809	0.41869	0.02237
2555.26	0.76816	0.41874	0.02243
2557.19	0.76821	0.41881	0.02249
2559.12	0.76827	0.41891	0.02257
2561.05	0.76833	0.41901	0.02263
2562.97	0.76839	0.4191	0.02267
2564.9	0.76847	0.41921	0.02275
2566.83	0.76855	0.4193	0.02284
2568.76	0.76864	0.41937	0.02294
2570.69	0.76874	0.41944	0.02303
2572.62	0.76883	0.4195	0.02311
2574.55	0.76892	0.41956	0.02318
2576.47	0.76901	0.41962	0.02321
2578.4	0.76908	0.41971	0.02326
2580.33	0.76913	0.41981	0.02333
2582.26	0.76917	0.41992	0.02342
2584.19	0.76922	0.42005	0.02351
2586.12	0.76928	0.42018	0.02361
2588.05	0.76935	0.4203	0.02368
2589.97	0.76943	0.42039	0.02372
2591.9	0.76951	0.42047	0.02374
2593.83	0.76958	0.42056	0.02376
2595.76	0.76964	0.42065	0.02378
2597.69	0.7697	0.42073	0.02381
2599.62	0.76974	0.42081	0.02385
2601.54	0.76978	0.42086	0.0239
2603.47	0.76982	0.42091	0.02393
2605.4	0.76986	0.42095	0.02396
2607.33	0.76993	0.42102	0.02399
2609.26	0.76998	0.42111	0.02403
2611.19	0.77005	0.4212	0.02407
2613.11	0.77012	0.42129	0.0241
2615.04	0.7702	0.42134	0.02412
2616.97	0.77028	0.42138	0.02413
2618.9	0.77035	0.4214	0.02413
2620.83	0.77044	0.42143	0.02414
2622.76	0.77053	0.42145	0.02416
2624.69	0.77061	0.42148	0.02419
2626.61	0.7707	0.4215	0.02422
2628.54	0.7708	0.42153	0.02426
2630.47	0.77092	0.42156	0.02431
2632.4	0.77104	0.42158	0.02435
2634.33	0.77116	0.42159	0.02438
2636.26	0.77129	0.42161	0.02443
2638.19	0.7714	0.42163	0.02449
2640.11	0.77151	0.42168	0.02456
2642.04	0.77161	0.42174	0.02464
2643.97	0.77173	0.42183	0.02472
2645.9	0.77184	0.42192	0.02478
2647.83	0.77195	0.422	0.02482
2649.76	0.77204	0.42206	0.02483
2651.69	0.77212	0.42212	0.02484
2653.61	0.77219	0.42218	0.02484
2655.54	0.77224	0.42224	0.02481
2657.47	0.77228	0.42226	0.02476
2659.4	0.77227	0.42223	0.02464
2661.33	0.77223	0.42214	0.02448
2663.26	0.77217	0.42202	0.02429
2665.18	0.77211	0.4219	0.02412
2667.11	0.77207	0.42179	0.02398
2669.04	0.77205	0.42171	0.02388
2670.97	0.77207	0.42167	0.02382
2672.9	0.7721	0.42164	0.02379
2674.83	0.77215	0.42161	0.02377
2676.76	0.77218	0.42158	0.02374
2678.68	0.77222	0.42155	0.02371
2680.61	0.77227	0.42153	0.02368
2682.54	0.77231	0.42151	0.02365
2684.47	0.77235	0.42148	0.02362
2686.4	0.77239	0.42145	0.0236
2688.33	0.77244	0.42142	0.02359
2690.26	0.77248	0.42139	0.02357
2692.18	0.77252	0.42137	0.02356
2694.11	0.77256	0.42136	0.02356
2696.04	0.77259	0.42137	0.02357
2697.97	0.77263	0.42138	0.02358
2699.9	0.77268	0.42141	0.02361
2701.83	0.77273	0.42143	0.02363
2703.76	0.77279	0.42144	0.02363
2705.68	0.77286	0.42144	0.02362
2707.61	0.77293	0.42144	0.02361
2709.54	0.77301	0.42144	0.02361
2711.47	0.77308	0.42146	0.02363
2713.4	0.77316	0.42149	0.02364
2715.33	0.77326	0.42152	0.02366
2717.25	0.77335	0.42155	0.02366
2719.18	0.77345	0.42159	0.02366
2721.11	0.77354	0.42162	0.02365
2723.04	0.77365	0.42166	0.02367
2724.97	0.77376	0.4217	0.02369
2726.9	0.77387	0.42175	0.02373
2728.82	0.77398	0.4218	0.02376
2730.75	0.77409	0.42185	0.02378
2732.68	0.7742	0.42191	0.02382
2734.61	0.77431	0.42196	0.02386
2736.54	0.77443	0.42202	0.02391
2738.47	0.77456	0.42208	0.02395
2740.4	0.77469	0.42215	0.024
2742.32	0.77481	0.42223	0.02407
2744.25	0.77493	0.4223	0.02413
2746.18	0.77505	0.42237	0.02417
2748.11	0.77517	0.42244	0.02422
2750.04	0.77529	0.42251	0.02428
2751.97	0.77542	0.42256	0.02431
2753.9	0.77555	0.42261	0.02433
2755.82	0.77567	0.42266	0.02433
2757.75	0.7758	0.4227	0.02434
2759.68	0.77592	0.42274	0.02435
2761.61	0.77605	0.42278	0.02435
2763.54	0.77618	0.42282	0.02436
2765.47	0.77631	0.42287	0.02438
2767.39	0.77645	0.42291	0.02438
2769.32	0.77659	0.42294	0.02436
2771.25	0.77674	0.42297	0.02434
2773.18	0.77688	0.423	0.02433
2775.11	0.77703	0.42303	0.02434
2777.04	0.77719	0.42306	0.02435
2778.97	0.77736	0.42308	0.02435
2780.89	0.77752	0.4231	0.02435
2782.82	0.77768	0.42312	0.02434
2784.75	0.77784	0.42313	0.02432
2786.68	0.77798	0.42313	0.02431
2788.61	0.77812	0.42313	0.0243
2790.54	0.77826	0.42313	0.02429
2792.47	0.7784	0.42314	0.02429
2794.39	0.77854	0.42316	0.02428
2796.32	0.77868	0.42318	0.02428
2798.25	0.77883	0.42321	0.02428
2800.18	0.77896	0.42324	0.02427
2802.11	0.77908	0.42327	0.02427
2804.04	0.7792	0.42332	0.02426
2805.97	0.7793	0.42338	0.02427
2807.89	0.77939	0.42345	0.02429
2809.82	0.77947	0.42351	0.02432
2811.75	0.77954	0.42357	0.02435
2813.68	0.7796	0.42363	0.02436
2815.61	0.77965	0.42369	0.02438
2817.54	0.7797	0.42376	0.02441
2819.47	0.77974	0.42383	0.02443
2821.39	0.77978	0.4239	0.02446
2823.32	0.77981	0.42397	0.0245
2825.25	0.77985	0.42405	0.02455
2827.18	0.77989	0.42413	0.0246
2829.11	0.77994	0.42421	0.02465
2831.04	0.77998	0.42429	0.02469
2832.96	0.78003	0.42438	0.02474
2834.89	0.78008	0.42448	0.0248
2836.82	0.78012	0.42459	0.02486
2838.75	0.78016	0.42469	0.02493
2840.68	0.7802	0.4248	0.02501
2842.61	0.78024	0.4249	0.02509
2844.53	0.78029	0.425	0.02517
2846.46	0.78035	0.42509	0.02523
2848.39	0.78042	0.42519	0.02526
2850.32	0.7805	0.4253	0.0253
2852.25	0.78057	0.42544	0.02535
2854.18	0.78064	0.42558	0.02542
2856.11	0.7807	0.42573	0.02549
2858.03	0.78076	0.42587	0.02557
2859.96	0.78081	0.42601	0.02565
2861.89	0.78087	0.42614	0.02572
2863.82	0.78093	0.42627	0.02578
2865.75	0.781	0.42639	0.02585
2867.68	0.78107	0.42651	0.02592
2869.61	0.78115	0.42663	0.02598
2871.53	0.78123	0.42673	0.02603
2873.46	0.78131	0.42682	0.02606
2875.39	0.78139	0.42688	0.02608
2877.32	0.78147	0.42693	0.02609
2879.25	0.78155	0.42697	0.0261
2881.18	0.78163	0.42701	0.02611
2883.11	0.78171	0.42703	0.02612
2885.03	0.7818	0.42705	0.02613
2886.96	0.78188	0.42707	0.02613
2888.89	0.78197	0.4271	0.02612
2890.82	0.78205	0.42713	0.0261
2892.75	0.78213	0.42715	0.02606
2894.68	0.78222	0.42717	0.02602
2896.61	0.78231	0.42718	0.02598
2898.53	0.78241	0.42718	0.02594
2900.46	0.78251	0.42717	0.02592
2902.39	0.78263	0.42717	0.02589
2904.32	0.78277	0.42719	0.02586
2906.25	0.78292	0.4272	0.02582
2908.18	0.78307	0.42722	0.02578
2910.1	0.78324	0.42724	0.02574
2912.03	0.78343	0.42726	0.02571
2913.96	0.78363	0.42728	0.02568
2915.89	0.78384	0.42728	0.02563
2917.82	0.78405	0.42726	0.02556
2919.75	0.78425	0.42724	0.02548
2921.68	0.78443	0.42722	0.0254
2923.6	0.7846	0.4272	0.02534
2925.53	0.78477	0.4272	0.02529
2927.46	0.78493	0.42722	0.02525
2929.39	0.78507	0.42726	0.02522
2931.32	0.78519	0.42728	0.02519
2933.25	0.78529	0.42731	0.02517
2935.18	0.78538	0.42732	0.02517
2937.1	0.78545	0.42734	0.02518
2939.03	0.78552	0.42735	0.0252
2940.96	0.78559	0.42736	0.02522
2942.89	0.78567	0.42737	0.02526
2944.82	0.78574	0.4274	0.02532
2946.75	0.78582	0.42742	0.02537
2948.67	0.7859	0.42745	0.02543
2950.6	0.78601	0.42749	0.0255
2952.53	0.78613	0.42754	0.02557
2954.46	0.78627	0.42759	0.02562
2956.39	0.7864	0.42764	0.02568
2958.32	0.78654	0.42769	0.02573
2960.24	0.78668	0.42774	0.02579
2962.17	0.78681	0.4278	0.02584
2964.1	0.78695	0.42786	0.02587
2966.03	0.78709	0.42792	0.02589
2967.96	0.78723	0.42797	0.02589
2969.89	0.78738	0.42801	0.02589
2971.82	0.78751	0.42803	0.02588
2973.74	0.78765	0.42802	0.02588
2975.67	0.7878	0.428	0.02588
2977.6	0.78798	0.42797	0.02587
2979.53	0.78817	0.42796	0.02586
2981.46	0.78838	0.42795	0.02585
2983.39	0.7886	0.42797	0.02585
2985.32	0.78883	0.428	0.02588
2987.24	0.78907	0.42805	0.02594
2989.17	0.78931	0.42811	0.02603
2991.1	0.78955	0.42819	0.02615
2993.03	0.7898	0.42828	0.02627
2994.96	0.79007	0.4284	0.0264
2996.89	0.79034	0.42853	0.02651
2998.82	0.79062	0.42867	0.02662
3000.74	0.79091	0.42881	0.02672

## Sheet: Figure 2a
	COF-N31	COF-N32	COF-N33
hn(eV)	(F(R)hn)2 (eV)2	(F(R)hn)2 (eV)2	(F(R)hn)2 (eV)2
3.2	62.6757	5494.01	2553.08
3.19588	62.2619	5435.95	2529.44
3.19176	62.1017	5383.49	2499.9
3.18766	62.0425	5333.28	2469.97
3.18357	61.9335	5281.58	2438.42
3.17949	61.4254	5237.17	2415.89
3.17542	61.1688	5186.2	2383.9
3.17136	60.9134	5146.52	2356.51
3.16731	60.8567	5108.45	2327.52
3.16327	60.5538	5074.22	2298.48
3.15924	60.547	5040.65	2263.37
3.15522	60.3931	4992.99	2233.1
3.15121	60.2397	4948.78	2200.15
3.14721	60.0381	4898.27	2170.75
3.14322	59.9347	4851.21	2140.75
3.13924	59.686	4796.23	2115.07
3.13527	59.5836	4763.31	2083.88
3.13131	59.4815	4710.8	2054.99
3.12736	59.2353	4662.98	2024.41
3.12343	58.9422	4608.31	1995.52
3.1195	58.6983	4554.52	1961.11
3.11558	58.4556	4492.83	1932.83
3.11167	58.0717	4444.56	1904.28
3.10777	57.9735	4407.39	1877.09
3.10388	57.7341	4364.32	1846.7
3.1	57.5428	4330.13	1819.01
3.09613	57.3055	4288.04	1789.49
3.09227	57.0225	4242.64	1762.63
3.08842	56.6478	4186.8	1733.73
3.08458	56.2291	4126.3	1705.64
3.08075	55.859	4065.22	1678.1
3.07692	55.491	4019.17	1649.36
3.07311	55.3993	3967.3	1621.18
3.06931	54.9888	3920.11	1592.82
3.06551	54.7622	3879.81	1566.24
3.06173	54.401	3839.45	1542.11
3.05795	53.9969	3789.97	1519.18
3.05419	53.506	3745.42	1496.95
3.05043	53.1518	3700.49	1475.88
3.04668	52.844	3658.16	1455.93
3.04294	52.5378	3611.06	1432.94
3.03922	52.2332	3572.72	1411.56
3.0355	51.8428	3537.21	1389.27
3.03178	51.4983	3502.68	1368.54
3.02808	51.1559	3463.06	1346.47
3.02439	50.6861	3428.01	1330.36
3.02071	50.1768	3391.81	1311.54
3.01703	49.7564	3349.6	1294.21
3.01337	49.3388	3308.45	1276.81
3.00971	48.8818	3268	1260.86
3.00606	48.3445	3231.99	1242.28
3.00242	47.8114	3192.54	1226.63
2.99879	47.2825	3155.45	1211.94
2.99517	46.676	3124.01	1196.76
2.99156	46.0342	3092.48	1183.56
2.98795	45.5596	3056.55	1169.24
2.98436	45.0485	3019.61	1154.43
2.98077	44.5813	2988.19	1139.75
2.97719	44.1572	2948.92	1125.6
2.97362	43.6183	2918.99	1110.18
2.97006	43.1229	2884.82	1094.71
2.96651	42.6703	2855.06	1080.95
2.96296	42.0672	2819.53	1068.47
2.95943	41.6989	2790.25	1055.32
2.9559	41.3331	2756.22	1042.85
2.95238	40.8565	2726.18	1033.33
2.94887	40.4212	2695.77	1022
2.94537	39.9892	2666.2	1009.63
2.94187	39.4128	2636.26	1000.34
2.93839	39.0619	2603.86	988.152
2.93491	38.6769	2571.15	977.171
2.93144	38.1135	2542.55	967.919
2.92798	37.6993	2512.43	958.551
2.92453	37.1812	2486.34	948.349
2.92108	36.6326	2460.45	939.3
2.91765	36.0542	2431.01	929.782
2.91422	35.5166	2400.97	919.627
2.9108	34.9842	2376.85	909.025
2.90739	34.4229	2345.3	899.032
2.90398	33.7999	2318.79	889.464
2.90058	33.2509	2297.21	879.797
2.8972	32.7077	2272.75	871.574
2.89382	32.1702	2250.12	863.578
2.89044	31.6384	2229.57	855.638
2.88708	31.1445	2205.9	848.256
2.88372	30.5917	2181.33	841.928
2.88037	30.0768	2155.63	835.472
2.87703	29.5048	2129.6	829.221
2.8737	28.9706	2106.95	822.513
2.87037	28.4425	2087.36	816.504
2.86705	27.8901	2068.43	810.694
2.86374	27.3145	2053.53	805.569
2.86044	26.7462	2035.61	799.824
2.85714	26.1267	2015.5	795.079
2.85386	25.5159	1996.04	790.68
2.85057	24.9991	1976.73	785.504
2.8473	24.4043	1957.8	779.88
2.84404	23.818	1938.01	776.348
2.84078	23.3224	1922.6	772.359
2.83753	22.7789	1903.56	769.018
2.83429	22.1896	1885.65	764.594
2.83105	21.7147	1867.38	762.38
2.82782	21.168	1853.37	757.993
2.8246	20.6294	1833.39	755.646
2.82139	20.0989	1817.9	752.379
2.81818	19.5517	1804.42	750.362
2.81498	18.9886	1789.59	746.966
2.81179	18.5076	1774.38	745.733
2.80861	17.986	1763.76	743.126
2.80543	17.4966	1748.96	741.599
2.80226	17.0382	1733.79	740.229
2.7991	16.5868	1721.27	738.406
2.79594	16.12	1710.68	734.771
2.79279	15.683	1698.07	732.361
2.78965	15.2312	1686.68	729.809
2.78652	14.8085	1675.13	727.418
2.78339	14.3715	1661.83	725.637
2.78027	13.9836	1650.64	724.759
2.77716	13.5404	1639.29	724.033
2.77405	13.1858	1631.59	723.608
2.77095	12.8367	1623.92	722.736
2.76786	12.4931	1615.85	722.314
2.76477	12.1163	1603.16	721.892
2.76169	11.841	1592.31	719.989
2.75862	11.4944	1581.74	718.832
2.75556	11.1722	1570.13	718.121
2.7525	10.8372	1560.55	716.38
2.74945	10.5436	1549.94	716.264
2.7464	10.2372	1539.82	714.972
2.74336	9.95319	1526.76	713.831
2.74033	9.67382	1516.33	713.571
2.73731	9.44945	1505.76	713.458
2.73429	9.24482	1496.93	711.886
2.73128	9.01005	1487.31	712.213
2.72827	8.76264	1479	711.52
2.72527	8.55106	1468.85	710.538
2.72228	8.3268	1456.26	709.704
2.7193	8.1215	1443.96	709.306
2.71632	7.94981	1432.15	708.766
2.71335	7.78032	1420.82	708.226
2.71038	7.61302	1410.59	706.967
2.70742	7.47748	1402.64	706.144
2.70447	7.31416	1393.92	705.753
2.70153	7.153	1386.05	703.93
2.69859	6.99398	1378.42	702.828
2.69565	6.83709	1368.84	702.444
2.69273	6.69624	1357.72	701.632
2.6898	6.55715	1349.63	700.253
2.68689	6.43345	1338.44	700.158
2.68398	6.31119	1327.32	700.063
2.68108	6.19036	1319.77	698.408
2.67819	6.08416	1312.26	697.608
2.6753	5.97911	1301.7	696.527
2.67241	5.87519	1293.51	695.027
2.66954	5.77241	1285.74	692.547
2.66667	5.68346	1275.54	692.602
2.6638	5.58279	1266.53	691.255
2.66094	5.4957	1257.77	690.891
2.65809	5.42186	1249.62	690.249
2.65525	5.36096	1240.2	690.166
2.65241	5.27614	1230.47	689.387
2.64957	5.21634	1220.8	688.748
2.64674	5.14501	1213.21	687.557
2.64392	5.08623	1202.36	685.953
2.64111	5.00425	1192.13	684.355
2.6383	4.94655	1183.59	683.175
2.63549	4.87767	1173.12	681.724
2.6327	4.80941	1162.54	681.101
2.6299	4.74177	1153.64	680.618
2.62712	4.68612	1144.43	680.41
2.62434	4.60836	1132.63	680.339
2.62156	4.53141	1122.67	680.815
2.6188	4.45526	1111.72	680.607
2.61603	4.37992	1101.2	681.355
2.61328	4.29455	1090.41	681.284
2.61053	4.23164	1077.98	680.531
2.60778	4.16933	1066.5	680.188
2.60504	4.1076	1054.25	680.39
2.60231	4.04647	1042.1	680.32
2.59958	3.99631	1030.05	681.335
2.59686	3.93626	1020.25	681.67
2.59414	3.87678	1009.2	682.005
2.59143	3.80776	997.572	682.475
2.58873	3.74952	985.388	682.944
2.58603	3.69185	972.821	682.331
2.58333	3.6446	959.399	682.664
2.58065	3.59775	946.416	682.187
2.57796	3.5513	934.02	681.981
2.57529	3.49562	921.889	681.103
2.57261	3.45004	910.016	681.167
2.56995	3.39537	899.015	679.622
2.56729	3.36005	887.033	679.553
2.56463	3.31564	874.701	678.816
2.56198	3.28089	860.826	677.681
2.55934	3.23718	846.345	676.55
2.5567	3.20299	832.607	675.82
2.55407	3.17816	818.132	674.163
2.55144	3.14442	802.801	671.454
2.54882	3.11093	788.648	670.074
2.5462	3.08662	774.649	668.041
2.54359	3.05357	759.683	666.671
2.54098	3.02076	743.783	663.734
2.53838	2.98819	727.946	661.984
2.53579	2.96459	712.041	658.417
2.5332	2.94114	695.808	654.089
2.53061	2.91782	679.664	648.623
2.52803	2.90325	663.611	644.09
2.52546	2.88018	647.14	638.432
2.52289	2.85723	630.781	633.445
2.52033	2.82595	613.666	626.468
2.51777	2.80333	597.066	620.045
2.51521	2.77246	580.847	613.793
2.51266	2.75015	564.765	605.728
2.51012	2.72798	548	596.997
2.50758	2.7142	531.058	589.685
2.50505	2.69225	513.507	580.621
2.50252	2.67044	494.614	570.449
2.5	2.64876	476.986	560.624
2.49748	2.62721	459.069	549.615
2.49497	2.60579	441.112	537.117
2.49246	2.5845	423.342	525.243
2.48996	2.57132	406.273	511.272
2.48746	2.5582	389.197	496.962
2.48497	2.54514	372.423	482.446
2.48248	2.52425	356.427	467.744
2.48	2.50348	340.721	451.821
2.47752	2.48284	324.864	436.205
2.47505	2.4701	309.414	420.487
2.47258	2.44968	294.88	404.094
2.47012	2.43708	280.558	387.669
2.46766	2.42454	266.54	371.046
2.46521	2.40441	253.457	354.82
2.46276	2.39201	240.498	338.171
2.46032	2.37209	227.608	322.043
2.45788	2.36739	215.313	305.652
2.45545	2.35516	203.873	289.719
2.45302	2.34299	192.904	274.488
2.45059	2.3234	182.59	259.854
2.44817	2.31136	172.836	245.343
2.44576	2.29197	163.868	231.945
2.44335	2.28007	155.218	218.443
2.44094	2.26088	146.877	205.302
2.43854	2.25644	139.013	192.863
2.43615	2.2447	131.715	181.099
2.43376	2.23302	124.79	169.79
2.43137	2.22139	118.171	159.173
2.42899	2.21704	112.157	149.157
2.42661	2.19828	106.26	139.427
2.42424	2.18681	100.631	130.264
2.42188	2.17539	95.3552	121.59
2.41951	2.16403	90.369	113.798
2.41715	2.15271	85.7945	106.428
2.4148	2.14145	81.7399	99.656
2.41245	2.13024	77.791	93.3517
2.41011	2.11908	74.1547	87.4452
2.40777	2.11496	70.6932	81.8733
2.40543	2.10388	67.5183	76.6635
2.4031	2.0998	64.3838	71.8381
2.40077	2.08879	61.5932	67.4542
2.39845	2.07093	59.0169	63.4072
2.39614	2.06004	56.6085	59.6408
2.39382	2.04921	54.2902	56.14
2.39151	2.04526	52.1627	52.8211
2.38921	2.0345	50.1832	49.7104
2.38691	2.02379	48.3452	46.7977
2.38462	2.01312	46.5775	44.1049
2.38232	2.00251	44.9098	41.6197
2.38004	1.99194	43.401	39.3305
2.37776	1.98143	41.8593	37.1971
2.37548	1.96429	40.4087	35.1835
2.37321	1.96054	39.0456	33.4215
2.37094	1.94355	37.7959	31.7613
2.36867	1.92666	36.5975	30.2246
2.36641	1.90988	35.5617	28.8303
2.36416	1.90624	34.5704	27.546
2.3619	1.8961	33.6771	26.3175
2.35966	1.87953	32.8243	25.1666
2.35741	1.86951	31.984	24.0898
2.35518	1.85311	31.2087	23.1291
2.35294	1.84321	30.4964	22.234
2.35071	1.82698	29.8193	21.3582
2.34848	1.81719	29.1257	20.5655
2.34626	1.80113	28.4916	19.8938
2.34405	1.79145	27.9151	19.2139
2.34183	1.76933	27.2967	18.5269
2.33962	1.75978	26.7106	17.9526
2.33742	1.73792	26.2036	17.408
2.33522	1.72851	25.7024	16.8344
2.33302	1.70692	25.1836	16.328
2.33083	1.69156	24.7405	15.9045
2.32864	1.67631	24.2793	15.469
2.32645	1.66115	23.8459	15.0585
2.32427	1.64609	23.4172	14.672
2.3221	1.63706	23.0378	14.3088
2.31993	1.62216	22.6401	13.9335
2.31776	1.60148	22.2904	13.5809
2.31559	1.5868	21.9223	13.2673
2.31343	1.57222	21.5365	12.9412
2.31128	1.55196	21.1761	12.6526
2.30912	1.5376	20.8194	12.3679
2.30698	1.52333	20.4664	12.1029
2.30483	1.50915	20.1171	11.8254
2.30269	1.49507	19.7714	11.583
2.30056	1.48108	19.4699	11.3435
2.29842	1.46717	19.131	11.1223
2.2963	1.45336	18.8356	10.8885
2.29417	1.43964	18.543	10.6726
2.29205	1.42055	18.2533	10.4593
2.28994	1.39619	17.9663	10.2485
2.28782	1.37746	17.7207	10.0403
2.28571	1.35357	17.439	9.84884
2.28361	1.32992	17.16	9.65962
2.28151	1.30653	16.8839	9.48663
2.27941	1.29374	16.5918	9.2877
2.27732	1.27588	16.3029	9.11874
2.27523	1.25818	16.017	8.93802
2.27314	1.24571	15.7703	8.75943
2.27106	1.23332	15.5259	8.58297
2.26898	1.21101	15.2839	8.42178
2.26691	1.19884	15.0618	8.26242
2.26484	1.17692	14.8243	8.10486
2.26277	1.15523	14.5718	7.94911
2.26071	1.13861	14.3219	7.79514
2.25865	1.11735	14.0916	7.65545
2.2566	1.10107	13.8468	7.50491
2.25455	1.08963	13.6379	7.35613
2.2525	1.0736	13.3979	7.2091
2.25045	1.05772	13.1931	7.07579
2.24841	1.04199	12.9741	6.93212
2.24638	1.0264	12.7734	6.79018
2.24434	1.01548	12.5587	6.66154
2.24231	1.00014	12.3777	6.53436
2.24029	0.98495	12.167	6.39729
2.23827	0.9699	11.9741	6.27313
2.23625	0.955	11.783	6.1615
2.23423	0.94024	11.5938	6.04008
2.23222	0.92561	11.4065	5.90923
2.23022	0.91113	11.221	5.79077
2.22821	0.89258	11.0374	5.67373
2.22621	0.87841	10.8557	5.55808
2.22422	0.86438	10.6903	5.44383
2.22222	0.85049	10.512	5.33097
2.22023	0.84081	10.3356	5.21949
2.21825	0.82716	10.1751	5.10938
2.21626	0.81364	10.0021	5.00064
2.21429	0.7963	9.8448	4.89326
2.21231	0.78309	9.66151	4.78723
2.21034	0.77001	9.49387	4.68256
2.20837	0.76092	9.34149	4.58868
2.20641	0.74807	9.17723	4.48656
2.20444	0.73536	9.02797	4.395
2.20249	0.72652	8.88019	4.29542
2.20053	0.71032	8.72089	4.21521
2.19858	0.698	8.5633	4.12695
2.19663	0.6858	8.42017	4.03095
2.19469	0.67374	8.26588	3.94497
2.19275	0.66537	8.11328	3.86006
2.19081	0.65353	7.97474	3.76771
2.18888	0.64181	7.83763	3.68504
2.18695	0.63369	7.70195	3.61174
2.18502	0.62565	7.56769	3.52288
2.1831	0.61424	7.42294	3.44338
2.18118	0.60295	7.27984	3.37292
2.17926	0.58844	7.15003	3.2875
2.17735	0.57744	6.99856	3.21892
2.17544	0.56656	6.86036	3.13576
2.17353	0.55257	6.72377	3.06143
2.17163	0.54517	6.59995	2.98811
2.16973	0.53465	6.46645	2.92323
2.16783	0.52426	6.34547	2.85185
2.16594	0.51398	6.22583	2.78147
2.16405	0.50383	6.09685	2.71209
2.16216	0.49076	5.98001	2.65074
2.16028	0.48087	5.8645	2.59019
2.1584	0.46815	5.75031	2.53045
2.15652	0.45561	5.63745	2.47151
2.15465	0.44615	5.52589	2.40668
2.15278	0.43395	5.42566	2.34941
2.15091	0.42475	5.32653	2.29293
2.14905	0.41566	5.22847	2.23723
2.14719	0.40668	5.12178	2.18866
2.14533	0.39782	5.02597	2.13443
2.14347	0.3864	4.92172	2.08716
2.14162	0.38043	4.81875	2.03439
2.13978	0.3719	4.72633	1.98842
2.13793	0.36091	4.62576	1.94304
2.13609	0.35518	4.53554	1.90416
2.13425	0.34698	4.44636	1.85991
2.13242	0.3389	4.36713	1.81626
2.13058	0.33092	4.28874	1.7732
2.12876	0.32548	4.2112	1.73633
2.12693	0.31769	4.13449	1.69437
2.12511	0.31237	4.05006	1.653
2.12329	0.30711	3.97511	1.6122
2.12147	0.29958	3.8926	1.57731
2.11966	0.29445	3.81939	1.5376
2.11785	0.28937	3.75519	1.50365
2.11604	0.28435	3.68352	1.47527
2.11424	0.27937	3.60462	1.44213
2.11244	0.27445	3.53466	1.41444
2.11064	0.26959	3.47335	1.3821
2.10884	0.26477	3.4049	1.35018
2.10705	0.26	3.34495	1.32354
2.10526	0.25529	3.28563	1.2972
2.10348	0.25274	3.23451	1.27117
2.10169	0.24811	3.17637	1.24546
2.09992	0.24352	3.11145	1.22469
2.09814	0.23899	3.06197	1.19953
2.09637	0.23654	3.01297	1.17467
2.09459	0.23209	2.95724	1.14562
2.09283	0.22769	2.90926	1.12142
2.09106	0.22333	2.85468	1.09751
2.0893	0.22099	2.8007	1.0739
2.08754	0.21477	2.74733	1.05059
2.08579	0.21248	2.69457	1.02757
2.08403	0.20641	2.6424	1.00485
2.08228	0.20417	2.59754	0.98241
2.08054	0.19823	2.54649	0.96435
2.07879	0.19606	2.5026	0.94245
2.07705	0.19207	2.45917	0.92083
2.07531	0.18813	2.41619	0.90344
2.07358	0.18602	2.37366	0.88624
2.07185	0.18216	2.33791	0.86924
2.07012	0.17834	2.29621	0.84861
2.06839	0.1763	2.25496	0.83204
2.06667	0.17256	2.21414	0.81192
2.06495	0.16886	2.17377	0.79209
2.06323	0.16689	2.13384	0.77616
2.06151	0.16326	2.09434	0.76042
2.0598	0.15968	2.05527	0.74487
2.05809	0.15615	2.02249	0.72599
2.05638	0.15427	1.99002	0.71085
2.05468	0.1508	1.95212	0.69589
2.05298	0.14738	1.92034	0.68112
2.05128	0.14714	1.88886	0.66653
2.04959	0.14377	1.8577	0.65543
2.04789	0.14045	1.82132	0.64116
2.0462	0.13869	1.79631	0.62708
2.04452	0.13694	1.76064	0.61317
2.04283	0.13371	1.73076	0.59944
2.04115	0.13053	1.70652	0.58589
2.03947	0.12884	1.6772	0.5756
2.0378	0.12572	1.64817	0.56236
2.03612	0.12408	1.61428	0.5493
2.03445	0.12245	1.59103	0.53642
2.03279	0.12083	1.56291	0.52665
2.03112	0.11923	1.53508	0.51407
2.02946	0.11625	1.51254	0.50454
2.0278	0.11468	1.48525	0.49227
2.02614	0.11312	1.45825	0.48298
2.02449	0.11158	1.43155	0.47379
2.02284	0.11006	1.40993	0.46196
2.02119	0.10854	1.38376	0.453
2.01954	0.10572	1.36258	0.44147
2.0179	0.10424	1.3416	0.43275
2.01626	0.10277	1.31619	0.42413
2.01462	0.10132	1.29564	0.41302
2.01299	0.09861	1.27529	0.40463
2.01135	0.09719	1.25062	0.39634
2.00972	0.09579	1.2307	0.38565
2.0081	0.0944	1.20655	0.37758
2.00647	0.09302	1.18704	0.36718
2.00485	0.09165	1.1634	0.35934
2.00323	0.09029	1.14431	0.3516
2.00161	0.08895	1.12117	0.34395
2	0.08644	1.1025	0.3364
1.99839	0.08513	1.08401	0.32895
1.99678	0.08383	1.06572	0.31933
1.99517	0.08254	1.0476	0.31432
1.99357	0.08127	1.02967	0.30715
1.99197	0.08001	1.01192	0.30008
1.99037	0.07876	0.99436	0.29309
1.98877	0.07752	0.97697	0.2862
1.98718	0.0763	0.95977	0.27941
1.98559	0.07508	0.94275	0.2727
1.984	0.07388	0.92591	0.26814
1.98241	0.07269	0.90924	0.26159
1.98083	0.07045	0.8965	0.25514
1.97925	0.0693	0.88015	0.24877
1.97767	0.06918	0.86398	0.24445
1.9761	0.06804	0.84798	0.23824
1.97452	0.06691	0.83216	0.23402
1.97295	0.06578	0.81651	0.22796
1.97138	0.06568	0.80457	0.22385
1.96982	0.06357	0.78923	0.21979
1.96825	0.06248	0.77406	0.21394
1.96669	0.06141	0.7625	0.20998
1.96513	0.06034	0.74764	0.20429
1.96358	0.05928	0.73631	0.20043
1.96203	0.05824	0.72175	0.19488
1.96047	0.05721	0.71066	0.19113
1.95893	0.05712	0.69639	0.18742
1.95738	0.05609	0.6823	0.18375
1.95584	0.05601	0.67157	0.18013
1.95429	0.055	0.65777	0.17491
1.95276	0.054	0.64414	0.17138
1.95122	0.05301	0.63067	0.1679
1.94969	0.05204	0.62043	0.16446
1.94815	0.05107	0.61029	0.16106
1.94662	0.05011	0.60025	0.1577
1.9451	0.04917	0.59031	0.15438
1.94357	0.04909	0.58046	0.1511
1.94205	0.04816	0.56779	0.14786
1.94053	0.04724	0.55817	0.14466
1.93901	0.04632	0.54577	0.1415
1.9375	0.04625	0.53637	0.13838
1.93599	0.04535	0.52426	0.1353
1.93448	0.04528	0.51508	0.13226
1.93297	0.04439	0.50325	0.12926
1.93146	0.04351	0.497	0.1263
1.92996	0.04264	0.48811	0.12338
1.92846	0.04179	0.47664	0.12049
1.92696	0.04094	0.46795	0.11897
1.92547	0.0401	0.45936	0.11615
1.92397	0.03927	0.44829	0.11336
1.92248	0.03845	0.43991	0.11062
1.92099	0.03764	0.4291	0.10917
1.9195	0.03684	0.42093	0.10648
1.91802	0.03679	0.41532	0.10383
1.91654	0.036	0.40487	0.10244
1.91506	0.03522	0.39938	0.09985
1.91358	0.03517	0.38916	0.09729
1.9121	0.0344	0.38144	0.09595
1.91063	0.03435	0.37381	0.09345
1.90916	0.03359	0.36627	0.09099
1.90769	0.03284	0.35882	0.08857
1.90623	0.03279	0.35145	0.0873
1.90476	0.03206	0.34418	0.08493
1.9033	0.03133	0.33699	0.0837
1.90184	0.03061	0.32988	0.08138
1.90038	0.03057	0.32071	0.08018
1.89893	0.02986	0.31381	0.07792
1.89748	0.02916	0.30489	0.07675
1.89602	0.02912	0.29818	0.07454
1.89458	0.02843	0.29155	0.0734
1.89313	0.02775	0.28501	0.07125
1.89169	0.02709	0.27855	0.07014
1.89024	0.02643	0.27218	0.06804
1.8888	0.02639	0.26589	0.06696
1.88737	0.02574	0.25776	0.06492
1.88593	0.0251	0.25166	0.06386
1.8845	0.02447	0.24564	0.06188
1.88307	0.02443	0.23971	0.05993
1.88164	0.02381	0.23385	0.05892
1.88021	0.02319	0.22808	0.05792
1.87879	0.02316	0.22238	0.05693
1.87737	0.02256	0.21677	0.05507
1.87595	0.02196	0.21124	0.05411
1.87453	0.02193	0.20579	0.0523
1.87311	0.02135	0.20041	0.05137
1.8717	0.02131	0.19512	0.05045
1.87029	0.02128	0.19153	0.04871
1.86888	0.02071	0.18637	0.04781
1.86747	0.02014	0.18129	0.04693
1.86606	0.02011	0.17786	0.04605
1.86466	0.01956	0.17446	0.0444
1.86326	0.01953	0.16956	0.04355
1.86186	0.01898	0.16626	0.04271
1.86047	0.01895	0.16149	0.04188
1.85907	0.01893	0.1568	0.04106
1.85768	0.01839	0.15364	0.04025
1.85629	0.01836	0.14908	0.03945
1.8549	0.01784	0.14459	0.03793
1.85351	0.01732	0.14157	0.03716
1.85213	0.01681	0.13722	0.03639
1.85075	0.01678	0.13293	0.03564
1.84937	0.01628	0.13005	0.0342
1.84799	0.01579	0.12589	0.03347
1.84661	0.01577	0.12181	0.03208
1.84524	0.01574	0.11907	0.03138
1.84387	0.01526	0.11511	0.03068
1.8425	0.01524	0.11245	0.03
1.84113	0.01477	0.10861	0.02932
1.83976	0.0143	0.10604	0.02865
1.8384	0.01384	0.10232	0.02799
1.83704	0.01382	0.09984	0.02734
1.83568	0.01337	0.09738	0.02669
1.83432	0.01335	0.09384	0.02606
1.83296	0.01291	0.09147	0.02543
1.83161	0.0129	0.08804	0.02481
1.83026	0.01288	0.08576	0.0242
1.82891	0.01245	0.0835	0.02304
1.82756	0.01243	0.08128	0.02246
1.82622	0.01241	0.07909	0.02242
1.82487	0.01199	0.07694	0.02185
1.82353	0.01158	0.07482	0.02128
1.82219	0.01156	0.07273	0.02072
1.82085	0.01115	0.07067	0.02017
1.81952	0.01114	0.06865	0.01963
1.81818	0.01074	0.06666	0.01909
1.81685	0.01072	0.0647	0.01907
1.81552	0.01071	0.06368	0.01854
1.81419	0.01032	0.06177	0.01802
1.81287	0.01031	0.0599	0.018
1.81154	0.01029	0.05893	0.01749
1.81022	0.00991	0.0571	0.01699
1.8089	0.0099	0.05615	0.01649
1.80758	0.00953	0.05437	0.01601
1.80626	0.00916	0.05345	0.01599
1.80495	0.00915	0.05172	0.01551
1.80364	0.0088	0.05083	0.01504
1.80233	0.00878	0.04995	0.01502
1.80102	0.00844	0.04828	0.01456

## Sheet: Figure 2b
COF-N31	78 K	98 K	118 K	138 K	158 K	178 K	198 K	218 K	238 K	258 K		COF-N32	78 K	98 K	118 K	138 K	158 K	178 K	198 K	218 K	238 K	258 K		COF-N33	78 K	98 K	118 K	138 K	158 K	178 K	198 K	218 K	238 K	258 K
Wavelength (nm)	Normalized Intensity	Normalized Intensity	Normalized Intensity	Normalized Intensity	Normalized Intensity	Normalized Intensity	Normalized Intensity	Normalized Intensity	Normalized Intensity	Normalized Intensity		Wavelength (nm)	Normalized Intensity	Normalized Intensity	Normalized Intensity	Normalized Intensity	Normalized Intensity	Normalized Intensity	Normalized Intensity	Normalized Intensity	Normalized Intensity	Normalized Intensity		Wavelength (nm)	Normalized Intensity	Normalized Intensity	Normalized Intensity	Normalized Intensity	Normalized Intensity	Normalized Intensity	Normalized Intensity	Normalized Intensity	Normalized Intensity	Normalized Intensity
400	0.0037	0.00434	0.0036	0.00426	0.00348	0.00481	0.00397	0.00436	0.00379	0.00425		400	0.00561	0.00582	0.00556	0.00553	0.00493	0.00458	0.0043	0.00428	0.00446	0.00476		400	0.000517732	0.000435128	0.000546603	0.000490356	0.000462398	0.000466479	0.000457594	0.000442036	0.000306967	0.000395338
401	0.0053	0.00406	0.00424	0.00399	0.00451	0.00494	0.00443	0.00406	0.00309	0.00307		401	0.00564	0.00559	0.00551	0.00532	0.00483	0.00466	0.0044	0.00408	0.0044	0.00497		401	0.000454288	0.000463797	0.000438732	0.000403282	0.000404817	0.000417362	0.00041709	0.000382546	0.000325764	0.0003502
402	0.00551	0.0042	0.00388	0.00441	0.00449	0.00497	0.00445	0.0055	0.00396	0.00336		402	0.00546	0.00623	0.00589	0.00556	0.00523	0.00473	0.00456	0.00422	0.00452	0.00468		402	0.000393047	0.000458803	0.000450574	0.000390877	0.000394707	0.000419258	0.000408135	0.000403649	0.000354352	0.000223264
403	0.00403	0.00423	0.00449	0.00504	0.00503	0.00429	0.00439	0.00434	0.00395	0.00337		403	0.00597	0.00595	0.00568	0.00564	0.00529	0.00483	0.00464	0.00437	0.00435	0.00495		403	0.000484817	0.000428212	0.000449485	0.000405566	0.000378933	0.000447567	0.000337807	0.000396188	0.00030879	0.000372414
404	0.00486	0.00524	0.00511	0.0042	0.00414	0.00406	0.00538	0.00481	0.00399	0.00431		404	0.00616	0.0062	0.00604	0.00606	0.00549	0.00518	0.00481	0.00446	0.00485	0.00522		404	0.000458948	0.000408033	0.000405187	0.000439055	0.00038842	0.000443659	0.000345907	0.000389963	0.000324526	0.000328974
405	0.00417	0.00414	0.00408	0.00488	0.00546	0.00569	0.00463	0.00376	0.00405	0.00478		405	0.00681	0.00639	0.00638	0.00645	0.00579	0.00537	0.00509	0.00483	0.00504	0.00541		405	0.000471529	0.000422426	0.000420419	0.000512524	0.000382163	0.000354033	0.000424842	0.000375167	0.000349579	0.000385418
406	0.00397	0.00617	0.00593	0.00552	0.00536	0.00523	0.00454	0.00489	0.00505	0.00443		406	0.00714	0.00686	0.0066	0.00667	0.00637	0.00574	0.00524	0.00489	0.00516	0.00544		406	0.000424102	0.000447488	0.000462198	0.000471405	0.000390164	0.000475295	0.00040128	0.000449464	0.000387102	0.000389252
407	0.00523	0.00576	0.00531	0.00496	0.00576	0.00509	0.00612	0.00552	0.0043	0.00383		407	0.00746	0.00738	0.00696	0.00701	0.0063	0.00585	0.00556	0.00514	0.00537	0.00598		407	0.000490057	0.00043298	0.000476341	0.000481812	0.000470157	0.000391948	0.000429943	0.000432181	0.000378903	0.000371735
408	0.00552	0.00505	0.00513	0.00454	0.00478	0.00517	0.00534	0.00472	0.00403	0.00517		408	0.00789	0.00772	0.00768	0.00734	0.00671	0.00636	0.00591	0.00546	0.0056	0.0061		408	0.0004383	0.000550019	0.000461954	0.000513346	0.00048291	0.000530421	0.000442823	0.000413379	0.000348864	0.000420311
409	0.00512	0.00595	0.00566	0.00584	0.00493	0.0045	0.00493	0.00594	0.00552	0.00431		409	0.00822	0.0078	0.00749	0.0075	0.00676	0.00634	0.00595	0.00602	0.0057	0.00654		409	0.00050353	0.000503646	0.000461992	0.000510334	0.000436259	0.000486274	0.000474852	0.000459996	0.000410109	0.000435789
410	0.00682	0.00738	0.00741	0.00764	0.00781	0.00638	0.00869	0.00651	0.00728	0.00661		410	0.00894	0.00863	0.00838	0.00801	0.00743	0.00705	0.00648	0.0061	0.00647	0.00683		410	0.00073582	0.000714548	0.000718685	0.000720003	0.000716588	0.000730214	0.000679058	0.000577819	0.000555412	0.000526365
411	0.00765	0.00662	0.00739	0.00739	0.00712	0.00804	0.009	0.00683	0.00628	0.00737		411	0.00922	0.00869	0.00833	0.00858	0.00786	0.00703	0.00689	0.00635	0.00692	0.007		411	0.000652322	0.000729992	0.000735259	0.000787984	0.000749347	0.000718702	0.000702315	0.000637421	0.000624025	0.00061903
412	0.00799	0.00784	0.00671	0.00649	0.0066	0.00842	0.00786	0.0071	0.00631	0.0069		412	0.00931	0.00879	0.00853	0.00853	0.00778	0.00773	0.00678	0.00654	0.00645	0.0072		412	0.000803071	0.00072852	0.00070149	0.000669873	0.000650431	0.000665259	0.000636336	0.000647649	0.000660106	0.00055576
413	0.00728	0.00732	0.00806	0.00674	0.00813	0.00727	0.00731	0.00731	0.00747	0.00607		413	0.00973	0.00886	0.00884	0.00858	0.00808	0.0076	0.00682	0.0068	0.00676	0.00771		413	0.00081425	0.000813121	0.000734231	0.000803762	0.000642784	0.000678972	0.000666613	0.000690627	0.000605242	0.000664438
414	0.00839	0.00761	0.00847	0.00836	0.00841	0.00771	0.00855	0.00654	0.00896	0.00691		414	0.00958	0.00927	0.00916	0.009	0.00838	0.00784	0.00689	0.0071	0.00665	0.00798		414	0.000800133	0.000798707	0.000720972	0.000721578	0.000748641	0.000779676	0.000688392	0.00069373	0.000618663	0.000618318
415	0.008	0.00827	0.00727	0.00684	0.00811	0.00845	0.00894	0.00646	0.00705	0.00655		415	0.01001	0.01009	0.00925	0.00944	0.00864	0.00791	0.0073	0.00713	0.00734	0.00773		415	0.000790024	0.000753324	0.00075712	0.000804042	0.00073006	0.000758852	0.000698911	0.000706282	0.000645647	0.000631725
416	0.00709	0.00735	0.00791	0.00834	0.00849	0.00754	0.00779	0.00656	0.00658	0.00703		416	0.0099	0.0099	0.01001	0.00962	0.00832	0.00817	0.00781	0.00711	0.00726	0.0081		416	0.000761094	0.000777358	0.000809746	0.000711151	0.000792939	0.000745947	0.000712738	0.000675116	0.000669809	0.000659672
417	0.00892	0.00852	0.00789	0.00709	0.00813	0.00851	0.00765	0.00668	0.0074	0.00729		417	0.01058	0.0102	0.00974	0.00993	0.00866	0.00833	0.00768	0.00708	0.00766	0.00825		417	0.000761248	0.000813662	0.000759925	0.000729261	0.000762569	0.000645056	0.00069734	0.000699732	0.000627205	0.000671024
418	0.00854	0.0086	0.0079	0.0086	0.00829	0.00819	0.00979	0.00763	0.00714	0.00708		418	0.01044	0.01045	0.00989	0.00991	0.00903	0.00864	0.0082	0.00764	0.00749	0.00847		418	0.000838603	0.000728277	0.000839914	0.000709527	0.000839623	0.00075879	0.000759051	0.000715627	0.000642414	0.000549321
419	0.00894	0.00763	0.00822	0.0085	0.00793	0.00723	0.00795	0.00817	0.00722	0.00717		419	0.01059	0.01024	0.01033	0.01015	0.00903	0.00904	0.0079	0.00797	0.00773	0.00877		419	0.000706998	0.000839074	0.000804543	0.00085739	0.00077745	0.00077272	0.000708138	0.000658466	0.000587283	0.000638492
420	0.00844	0.00875	0.00787	0.00872	0.00863	0.00889	0.00756	0.00737	0.00759	0.00737		420	0.01116	0.01084	0.01041	0.01051	0.00952	0.00878	0.00794	0.00772	0.00782	0.0085		420	0.000792366	0.000778048	0.000757526	0.000781013	0.000736612	0.000768965	0.000654905	0.000677193	0.000629369	0.000632708
421	0.0092	0.00856	0.00884	0.00826	0.00925	0.00859	0.00932	0.00862	0.00772	0.00836		421	0.01096	0.01104	0.01089	0.01048	0.0098	0.00901	0.00846	0.00824	0.00842	0.00913		421	0.000802823	0.000746752	0.000765248	0.000815306	0.000683582	0.000836749	0.000715504	0.000693116	0.000626969	0.000537757
422	0.00812	0.00873	0.00815	0.00894	0.01006	0.00813	0.00837	0.00723	0.00728	0.00717		422	0.01193	0.01106	0.01065	0.01102	0.01004	0.0092	0.00831	0.00829	0.00829	0.009		422	0.000852003	0.000734653	0.000802999	0.000845014	0.000809048	0.000828333	0.000756459	0.000740228	0.000708419	0.000635645
423	0.00858	0.00846	0.008	0.00818	0.00951	0.00931	0.00977	0.0078	0.00782	0.00758		423	0.01172	0.01127	0.01071	0.01066	0.00978	0.00943	0.00898	0.00814	0.00816	0.00915		423	0.000808162	0.000812853	0.000767707	0.000833514	0.000748369	0.00077094	0.000780428	0.000718598	0.000651053	0.000653656
424	0.00972	0.00926	0.00953	0.0092	0.0092	0.00978	0.00925	0.00866	0.00815	0.00825		424	0.01192	0.01172	0.01105	0.0111	0.01023	0.00956	0.00898	0.00859	0.00876	0.00925		424	0.000782941	0.000813531	0.000797677	0.000751427	0.000932264	0.000701229	0.000834899	0.00071088	0.000718949	0.000652114
425	0.00938	0.00854	0.00945	0.00929	0.00819	0.00947	0.00806	0.00872	0.00952	0.00787		425	0.01207	0.01179	0.01194	0.01147	0.01022	0.0098	0.00901	0.00868	0.00864	0.00908		425	0.000810703	0.000881737	0.000816712	0.000833898	0.000859853	0.000844241	0.000775359	0.000783562	0.00065345	0.000620082
426	0.00894	0.00931	0.00942	0.00873	0.01093	0.00831	0.00978	0.00949	0.00878	0.00876		426	0.0127	0.01255	0.01202	0.01207	0.01047	0.00989	0.00903	0.00889	0.00867	0.00952		426	0.000928129	0.000870379	0.000872492	0.000832068	0.000813148	0.000757312	0.000810841	0.000731928	0.000672695	0.000651351
427	0.00966	0.0101	0.01021	0.00918	0.01087	0.00959	0.00929	0.00991	0.009	0.00914		427	0.01275	0.01242	0.01214	0.01174	0.01078	0.01009	0.00957	0.00929	0.009	0.01001		427	0.000827143	0.000887216	0.000883078	0.00082628	0.000827958	0.000784534	0.00078968	0.000755585	0.000699588	0.000601846
428	0.01028	0.00932	0.0105	0.0096	0.01079	0.00903	0.0092	0.00828	0.00944	0.00848		428	0.01338	0.01278	0.01236	0.01206	0.01112	0.01007	0.00961	0.00925	0.0095	0.00943		428	0.000948381	0.000884296	0.000844267	0.000867997	0.000895509	0.000761027	0.000757234	0.000872722	0.000676802	0.000707862
429	0.0092	0.0107	0.01043	0.01138	0.01073	0.00909	0.01042	0.00914	0.01003	0.00969		429	0.01368	0.01311	0.01228	0.01235	0.01172	0.01064	0.00973	0.00948	0.00913	0.01015		429	0.000879002	0.000906086	0.00085178	0.000987379	0.000823151	0.000810365	0.000802901	0.000784557	0.000715386	0.000696473
430	0.00946	0.00985	0.00993	0.01046	0.01078	0.00976	0.01068	0.00955	0.01054	0.00958		430	0.01365	0.01346	0.01347	0.01256	0.01164	0.01083	0.00992	0.00967	0.00896	0.00981		430	0.000875316	0.000811309	0.000820638	0.000843702	0.000792614	0.000784087	0.000816757	0.00078119	0.000632908	0.000623676
431	0.01041	0.00981	0.01096	0.0117	0.0097	0.01009	0.0107	0.00996	0.00918	0.0097		431	0.01427	0.01358	0.01365	0.01263	0.01197	0.01087	0.01019	0.00988	0.00953	0.0103		431	0.000931031	0.000914815	0.000902283	0.000983822	0.000863532	0.000836791	0.000823036	0.000860701	0.000711329	0.000670128
432	0.01128	0.01182	0.01107	0.01068	0.01224	0.01179	0.01083	0.01096	0.01009	0.01016		432	0.01466	0.01412	0.0137	0.01291	0.012	0.01121	0.01036	0.00965	0.00949	0.00995		432	0.001	0.00085571	0.000891153	0.000843089	0.000831652	0.000844884	0.000781253	0.000845452	0.000750619	0.000682429
433	0.01231	0.01121	0.01098	0.01248	0.01128	0.01172	0.01222	0.01104	0.01099	0.01076		433	0.01449	0.01398	0.01378	0.01374	0.01218	0.01156	0.01087	0.00998	0.00996	0.0108		433	0.000861285	0.000886489	0.000898124	0.000936536	0.000867634	0.00074097	0.000793837	0.000877482	0.000746855	0.000647082
434	0.01087	0.01107	0.0113	0.0116	0.01114	0.01071	0.01069	0.01115	0.01129	0.01126		434	0.01477	0.01454	0.01377	0.01376	0.01246	0.01163	0.01082	0.01005	0.01023	0.01036		434	0.000875979	0.000932212	0.000926076	0.000955907	0.000825522	0.000781603	0.000844008	0.000785423	0.000683079	0.000656682
435	0.01146	0.012	0.01211	0.01221	0.01375	0.01106	0.01289	0.01105	0.01193	0.01112		435	0.01522	0.01492	0.01402	0.01376	0.01235	0.01157	0.01074	0.01032	0.01007	0.01016		435	0.000918072	0.000906401	0.000854652	0.000942359	0.000890497	0.000905947	0.000853476	0.00080584	0.000670826	0.00066186
436	0.0131	0.01217	0.0125	0.01372	0.01181	0.01209	0.01165	0.0116	0.01218	0.01157		436	0.0154	0.01507	0.0143	0.01458	0.01345	0.01191	0.01108	0.01005	0.01008	0.01061		436	0.000890288	0.000835923	0.000890872	0.000858065	0.000906144	0.000834257	0.000895297	0.000767686	0.000681147	0.00066348
437	0.01373	0.01298	0.01235	0.01197	0.01314	0.0126	0.01228	0.01312	0.01233	0.01277		437	0.01562	0.01513	0.01466	0.01389	0.013	0.01207	0.01115	0.01015	0.00979	0.01044		437	0.00102	0.000954024	0.000871223	0.000834264	0.00087298	0.000831228	0.000849576	0.000713295	0.000656267	0.000717152
438	0.01363	0.01265	0.01219	0.01401	0.01243	0.01264	0.01217	0.01318	0.01289	0.01231		438	0.01591	0.01529	0.01495	0.0144	0.01306	0.01197	0.011	0.01061	0.01012	0.01047		438	0.000925487	0.00102	0.000938292	0.00093655	0.000885854	0.000853592	0.000820622	0.000803925	0.000615778	0.000705506
439	0.01434	0.01455	0.01352	0.01246	0.01267	0.01367	0.01243	0.01252	0.01297	0.0117		439	0.01608	0.01593	0.01505	0.01512	0.01309	0.01266	0.01158	0.01069	0.01033	0.01058		439	0.000996941	0.00101	0.000945881	0.000947597	0.000899672	0.000916201	0.000840426	0.000824175	0.000731342	0.000675994
440	0.01404	0.01323	0.01254	0.01351	0.01389	0.0147	0.01366	0.01337	0.01197	0.01156		440	0.0161	0.01548	0.01525	0.01513	0.01339	0.01279	0.0119	0.01089	0.01072	0.01129		440	0.000985787	0.00093487	0.0008631	0.000966161	0.000939461	0.000956577	0.000866645	0.000851296	0.000674863	0.000703436
441	0.01417	0.01342	0.01389	0.01406	0.0141	0.01409	0.01382	0.01352	0.01346	0.01331		441	0.01666	0.01608	0.0153	0.01549	0.01396	0.01285	0.01185	0.01063	0.01113	0.01095		441	0.000885263	0.000975496	0.000943548	0.000949294	0.000938424	0.000845076	0.000875009	0.000747734	0.000657153	0.000731871
442	0.01368	0.01509	0.0155	0.01453	0.01426	0.01435	0.0145	0.01375	0.01352	0.01492		442	0.0167	0.01592	0.01609	0.015	0.01368	0.01277	0.0115	0.01057	0.01052	0.01114		442	0.00108	0.00101	0.000956345	0.000940679	0.000880501	0.00085127	0.000837601	0.000783981	0.00084197	0.000754252
443	0.01604	0.01616	0.01447	0.01506	0.0144	0.01485	0.01392	0.01448	0.01388	0.01386		443	0.01661	0.01652	0.01538	0.01537	0.01396	0.01316	0.01216	0.0113	0.01098	0.01142		443	0.00102	0.000961056	0.00101	0.00096299	0.00090976	0.000918261	0.000911551	0.000855401	0.000668474	0.000660403
444	0.01627	0.01513	0.01511	0.0155	0.01633	0.01484	0.01523	0.01453	0.01407	0.01378		444	0.01642	0.01655	0.01594	0.01552	0.01416	0.0131	0.01222	0.01138	0.01092	0.01147		444	0.000910418	0.001	0.000894847	0.000867667	0.000885364	0.000840969	0.00078544	0.000831677	0.000701296	0.000725932
445	0.01581	0.01515	0.01535	0.0159	0.01524	0.0159	0.01524	0.01518	0.01518	0.01496		445	0.01691	0.01655	0.01602	0.0157	0.01413	0.0133	0.01203	0.01148	0.01044	0.01083		445	0.00107	0.000996603	0.00102	0.0009252	0.000812482	0.000948369	0.000839181	0.000789244	0.000739308	0.000731848
446	0.01662	0.0158	0.01619	0.01633	0.01707	0.016	0.01637	0.01632	0.01624	0.01478		446	0.017	0.0165	0.01576	0.0155	0.01428	0.01311	0.01221	0.01164	0.01079	0.01128		446	0.000934311	0.00101	0.000956675	0.000962291	0.000800257	0.000920791	0.000908067	0.000778228	0.000667086	0.000648626
447	0.01716	0.01624	0.01725	0.017	0.01674	0.01623	0.01675	0.01598	0.01675	0.016		447	0.01741	0.01656	0.01606	0.01582	0.01438	0.01361	0.01216	0.01141	0.01116	0.01144		447	0.00106	0.000837542	0.000883237	0.00094103	0.000960718	0.000892017	0.00075646	0.00083532	0.000654604	0.000664285
448	0.01787	0.01742	0.01616	0.01629	0.01767	0.01714	0.01726	0.01731	0.01678	0.01727		448	0.01705	0.01665	0.01607	0.01536	0.01385	0.01353	0.01239	0.0115	0.01104	0.01119		448	0.000953499	0.000957924	0.000954986	0.000850717	0.000859964	0.00077776	0.000870086	0.000885897	0.000635829	0.000701686
449	0.02	0.01771	0.01845	0.01794	0.01696	0.01823	0.01645	0.01776	0.01793	0.01452		449	0.01715	0.0165	0.01587	0.01614	0.01396	0.01341	0.0122	0.01163	0.01065	0.01146		449	0.000984516	0.000835293	0.000948491	0.000868751	0.00096706	0.000852393	0.000875291	0.000772459	0.000656604	0.000693705
450	0.01984	0.01882	0.01827	0.01894	0.01729	0.01704	0.01866	0.01806	0.01806	0.01743		450	0.01707	0.01609	0.01623	0.0156	0.01425	0.01305	0.01235	0.01156	0.01078	0.01127		450	0.000880069	0.000972556	0.00092246	0.000974607	0.000919261	0.000842514	0.00084098	0.00081646	0.000652736	0.000632033
451	0.02011	0.01918	0.02019	0.01838	0.01974	0.01918	0.01747	0.01751	0.01816	0.01797		451	0.01694	0.01643	0.01602	0.01527	0.01379	0.01325	0.01197	0.01132	0.01108	0.01134		451	0.00102	0.000933177	0.000892567	0.000841832	0.000835767	0.000856189	0.000804315	0.000818423	0.000769029	0.000674691
452	0.02144	0.01886	0.02089	0.02098	0.0195	0.01899	0.01903	0.01817	0.01905	0.0196		452	0.0163	0.01655	0.01593	0.01487	0.0139	0.01312	0.01182	0.01144	0.01074	0.01162		452	0.000926415	0.00090211	0.00090496	0.000876293	0.000877043	0.000871118	0.000888871	0.000724144	0.000672339	0.000713844
453	0.02007	0.02015	0.02193	0.01848	0.01989	0.01893	0.01921	0.02034	0.0191	0.01802		453	0.01699	0.01613	0.01526	0.01519	0.01423	0.01291	0.01226	0.0115	0.01101	0.01106		453	0.000963582	0.000860538	0.000905919	0.000787006	0.00078365	0.000825055	0.000776286	0.000769814	0.000661694	0.000643824
454	0.02257	0.02133	0.02161	0.02142	0.02174	0.02127	0.02176	0.01772	0.02017	0.01965		454	0.01673	0.01651	0.01534	0.01509	0.01402	0.01287	0.01194	0.01114	0.01065	0.01094		454	0.00104	0.00079225	0.00089563	0.000848533	0.000828952	0.000774038	0.000791634	0.000759431	0.000644888	0.000610858
455	0.02231	0.02253	0.0216	0.02116	0.02159	0.02116	0.02049	0.0207	0.02008	0.02021		455	0.01715	0.01642	0.01558	0.01494	0.01404	0.01236	0.012	0.01117	0.01059	0.01111		455	0.000902915	0.000946	0.000887687	0.000892923	0.000821887	0.000806437	0.000766031	0.000758167	0.000625334	0.000665804
456	0.02338	0.02119	0.02153	0.02139	0.02256	0.02223	0.02199	0.02184	0.02294	0.0215		456	0.0169	0.01565	0.01571	0.01493	0.01388	0.01294	0.01225	0.01116	0.01118	0.01133		456	0.00101	0.00082955	0.000969424	0.000947098	0.000781289	0.000822993	0.000683959	0.000778201	0.000718004	0.000699041
457	0.02431	0.0237	0.02409	0.02252	0.02186	0.02318	0.02372	0.02208	0.02139	0.02179		457	0.01681	0.01619	0.01586	0.01535	0.01383	0.01315	0.01169	0.01093	0.01056	0.0108		457	0.000902074	0.000855073	0.00093531	0.000805938	0.000850595	0.000823369	0.000823639	0.000729824	0.000617824	0.000593134
458	0.02585	0.02377	0.02491	0.02328	0.02445	0.02318	0.02319	0.02329	0.02183	0.02153		458	0.01633	0.01636	0.01571	0.01543	0.01344	0.0127	0.01169	0.01118	0.01042	0.01059		458	0.000867644	0.00084829	0.000834114	0.000873611	0.000919289	0.00084222	0.000783699	0.000712342	0.000659189	0.000617627
459	0.02678	0.02477	0.02537	0.02428	0.02442	0.0252	0.02278	0.02231	0.02411	0.02216		459	0.01687	0.01667	0.01598	0.01511	0.01347	0.01286	0.01187	0.01115	0.01053	0.01076		459	0.000859457	0.00086185	0.000905566	0.000831347	0.00070953	0.000777876	0.000779914	0.000757542	0.000587203	0.000629882
460	0.02653	0.02649	0.02644	0.02451	0.02605	0.02352	0.02437	0.02435	0.02364	0.0232		460	0.01652	0.01618	0.01517	0.01503	0.01391	0.01275	0.012	0.01097	0.01048	0.0105		460	0.000954456	0.00097776	0.000912054	0.000792126	0.000790271	0.000854008	0.000764987	0.00075684	0.000619868	0.000632249
461	0.02793	0.02693	0.02679	0.0277	0.02679	0.02463	0.02533	0.02514	0.02334	0.02448		461	0.01655	0.01605	0.01532	0.01505	0.01325	0.01275	0.01158	0.01028	0.01019	0.01051		461	0.000874452	0.000877078	0.000869621	0.000826737	0.000813735	0.000738652	0.000757081	0.000749055	0.000692308	0.000585839
462	0.02961	0.02726	0.02839	0.02721	0.02756	0.0269	0.02507	0.02358	0.0234	0.02361		462	0.01626	0.01593	0.01529	0.01529	0.0138	0.01249	0.01157	0.01044	0.00975	0.01063		462	0.000817474	0.000817421	0.000773994	0.000793704	0.000814258	0.0007435	0.000755822	0.000699455	0.000641095	0.000685486
463	0.02932	0.02928	0.0285	0.02809	0.02759	0.02722	0.02515	0.02605	0.02316	0.02512		463	0.01702	0.01621	0.0156	0.0146	0.01339	0.01222	0.01129	0.01052	0.01001	0.01058		463	0.000930737	0.00083971	0.000872952	0.000785984	0.000783051	0.000763407	0.000837958	0.000845316	0.000603319	0.000666815
464	0.03098	0.0317	0.0309	0.02869	0.02896	0.02663	0.02818	0.02622	0.02462	0.02466		464	0.01652	0.01594	0.01505	0.01495	0.01334	0.01271	0.01171	0.01062	0.01012	0.01032		464	0.00102	0.000905799	0.000786972	0.000844756	0.000755407	0.000817253	0.000794629	0.000732188	0.000667002	0.000660335
465	0.03357	0.03133	0.03174	0.03053	0.02837	0.03043	0.02785	0.0264	0.02702	0.02678		465	0.01654	0.0158	0.01513	0.01466	0.01334	0.01257	0.01152	0.01068	0.0102	0.01026		465	0.000919854	0.000842648	0.000872201	0.000800455	0.00083824	0.000893443	0.000756094	0.000799935	0.000673219	0.000581814
466	0.0329	0.03235	0.0304	0.02919	0.02921	0.02741	0.03003	0.0287	0.02765	0.02648		466	0.01652	0.016	0.01482	0.01468	0.01355	0.01268	0.01182	0.01061	0.01039	0.01041		466	0.000851207	0.000820004	0.000812689	0.000851895	0.000895308	0.00082158	0.000721879	0.000767109	0.000684383	0.000633871
467	0.03437	0.03325	0.03302	0.03042	0.03049	0.03073	0.02794	0.02601	0.02714	0.0272		467	0.01626	0.01606	0.01551	0.01436	0.01361	0.01245	0.01158	0.01067	0.01053	0.0101		467	0.00094756	0.000874273	0.000849019	0.000761155	0.000853156	0.000731352	0.000789557	0.00075386	0.000716122	0.000619119
468	0.03492	0.0342	0.03383	0.03155	0.03292	0.03067	0.02921	0.02925	0.02908	0.02891		468	0.01606	0.01545	0.0148	0.01446	0.01362	0.01288	0.01127	0.01055	0.00969	0.01034		468	0.000873996	0.000954663	0.000910704	0.000841595	0.00080199	0.000835705	0.000812905	0.000747201	0.000644714	0.000649539
469	0.03718	0.03497	0.0339	0.03451	0.03296	0.03122	0.03179	0.02961	0.02908	0.0297		469	0.01622	0.01586	0.01518	0.01465	0.01338	0.01244	0.01162	0.01087	0.00988	0.0103		469	0.000883726	0.000897234	0.000858879	0.000913715	0.000836894	0.000859851	0.000840477	0.000801138	0.000757926	0.000662849
470	0.03747	0.03704	0.03393	0.03452	0.03333	0.03316	0.03141	0.03264	0.02993	0.03007		470	0.01652	0.01587	0.01491	0.01452	0.01337	0.01253	0.01149	0.01065	0.01015	0.01029		470	0.000954078	0.000922621	0.000952864	0.000863436	0.000823172	0.000804042	0.000769981	0.000770381	0.000671378	0.000737464
471	0.03964	0.03976	0.03617	0.03439	0.03594	0.03255	0.03191	0.03178	0.03175	0.02963		471	0.01639	0.01603	0.01481	0.01444	0.01336	0.01245	0.01115	0.01048	0.01014	0.01048		471	0.00107	0.000880241	0.000937592	0.000867233	0.000848447	0.000896949	0.000787428	0.000809265	0.000745081	0.000739507
472	0.04	0.0373	0.03729	0.03506	0.037	0.03456	0.03367	0.03339	0.03326	0.03034		472	0.01629	0.0153	0.0152	0.01442	0.01343	0.01197	0.01158	0.0108	0.01013	0.01025		472	0.000988247	0.000841433	0.000907358	0.000871851	0.000854949	0.000781369	0.000855433	0.000866302	0.000672263	0.000737708
473	0.04161	0.03951	0.03914	0.03705	0.03638	0.03785	0.03235	0.03325	0.03301	0.03267		473	0.01651	0.01558	0.01524	0.01473	0.01377	0.0123	0.01143	0.01063	0.01015	0.01066		473	0.000871799	0.000923983	0.000922964	0.000870008	0.000982599	0.000830047	0.000905243	0.000918206	0.000662174	0.000837197
474	0.04292	0.04361	0.04101	0.03786	0.0384	0.03502	0.03485	0.03474	0.03517	0.03411		474	0.0161	0.0153	0.01508	0.01464	0.01311	0.01244	0.01139	0.01071	0.01011	0.01078		474	0.000957882	0.000974762	0.000957076	0.000956491	0.000929061	0.000955688	0.000903855	0.000875002	0.000841566	0.000786553
475	0.04451	0.04295	0.04269	0.04127	0.03961	0.03658	0.03554	0.03561	0.03395	0.03376		475	0.01618	0.01565	0.01525	0.01452	0.01353	0.01284	0.01144	0.01096	0.01048	0.01043		475	0.00107	0.000980282	0.000941292	0.000914701	0.000881629	0.000932032	0.000962815	0.00081738	0.000814937	0.000781336
476	0.04556	0.04531	0.0439	0.04076	0.0406	0.03754	0.03705	0.03698	0.03656	0.03429		476	0.01625	0.01552	0.0154	0.01456	0.01321	0.01225	0.01156	0.01049	0.01009	0.01083		476	0.0011	0.00103	0.000910005	0.000907484	0.000930741	0.000902238	0.000919445	0.000926356	0.00077368	0.000912624
477	0.04627	0.04552	0.04501	0.04176	0.04064	0.04036	0.03733	0.03596	0.03591	0.03525		477	0.01617	0.01568	0.015	0.01424	0.0137	0.01257	0.01197	0.01076	0.01043	0.01081		477	0.0011	0.00107	0.000948434	0.00103	0.00107	0.001	0.000997013	0.00098145	0.000917771	0.000941758
478	0.04938	0.04771	0.04442	0.04214	0.04284	0.03843	0.03793	0.03861	0.03896	0.03492		478	0.0167	0.01589	0.01492	0.01404	0.01368	0.01265	0.01209	0.01095	0.01028	0.01083		478	0.00114	0.000984634	0.00113	0.00103	0.00095964	0.000957321	0.000941599	0.00103	0.000992695	0.000976314
479	0.0491	0.04749	0.04585	0.04392	0.04323	0.04115	0.03921	0.03726	0.03742	0.03635		479	0.01664	0.01545	0.01506	0.01454	0.01357	0.01302	0.01211	0.01119	0.01026	0.01105		479	0.00109	0.0011	0.00106	0.000992626	0.001	0.000979378	0.001	0.00101	0.00101	0.001
480	0.04958	0.04621	0.04809	0.04635	0.04268	0.04225	0.04222	0.04044	0.03731	0.03565		480	0.01679	0.01632	0.01594	0.01465	0.01354	0.01249	0.01223	0.01111	0.01076	0.01149		480	0.00123	0.00106	0.00113	0.00106	0.00104	0.00123	0.00108	0.00105	0.00106	0.000985799
481	0.05189	0.04989	0.048	0.04724	0.04385	0.04239	0.04084	0.03835	0.03807	0.03868		481	0.01665	0.016	0.01548	0.01452	0.01385	0.01291	0.01203	0.01124	0.01095	0.01166		481	0.00116	0.00107	0.00122	0.0013	0.00117	0.00107	0.00122	0.00104	0.00102	0.00112
482	0.05531	0.05235	0.04877	0.04725	0.04472	0.04499	0.04361	0.03908	0.03943	0.03711		482	0.01705	0.01564	0.01533	0.01517	0.01372	0.01341	0.01202	0.01108	0.01061	0.01212		482	0.0014	0.00126	0.0012	0.00129	0.00118	0.00116	0.00117	0.00115	0.00107	0.00107
483	0.0567	0.05266	0.0516	0.05154	0.04682	0.04303	0.04214	0.04007	0.0417	0.03782		483	0.0174	0.01712	0.01593	0.01487	0.01403	0.01325	0.01254	0.01134	0.0116	0.01175		483	0.00147	0.00136	0.00125	0.00134	0.00133	0.00137	0.00122	0.00119	0.0012	0.00131
484	0.05698	0.054	0.05148	0.04909	0.0486	0.0453	0.04361	0.0419	0.04051	0.0384		484	0.01801	0.01663	0.0159	0.0151	0.01429	0.01334	0.01226	0.01172	0.01134	0.0123		484	0.00147	0.00139	0.00133	0.00126	0.00126	0.00137	0.00149	0.00137	0.00133	0.00134
485	0.059	0.05478	0.05453	0.04979	0.04916	0.04697	0.04479	0.04293	0.0431	0.04077		485	0.01797	0.01737	0.01594	0.01606	0.01485	0.01384	0.01244	0.01206	0.01103	0.01308		485	0.00158	0.00151	0.00153	0.0014	0.00145	0.00134	0.00148	0.00144	0.00138	0.0015
486	0.061	0.06015	0.05462	0.04859	0.05035	0.04726	0.045	0.04279	0.04188	0.04038		486	0.01883	0.01771	0.01657	0.01565	0.01501	0.01407	0.01333	0.01234	0.01207	0.01336		486	0.0016	0.00153	0.00153	0.00167	0.00157	0.00164	0.0017	0.00172	0.00148	0.00153
487	0.0614	0.05652	0.05898	0.05466	0.05271	0.04975	0.04769	0.046	0.04339	0.04103		487	0.01885	0.01803	0.01704	0.01659	0.01553	0.01399	0.01385	0.01266	0.01219	0.01399		487	0.00185	0.00171	0.00161	0.00156	0.00151	0.00175	0.00168	0.00165	0.00164	0.00173
488	0.06303	0.06165	0.05783	0.05245	0.05439	0.05053	0.04709	0.04494	0.04255	0.04208		488	0.01985	0.01817	0.01777	0.01717	0.01549	0.01485	0.01397	0.0132	0.01277	0.01458		488	0.00189	0.0018	0.00183	0.00187	0.00189	0.00179	0.00199	0.00189	0.00196	0.00185
489	0.06546	0.06165	0.06125	0.05842	0.05346	0.05305	0.04402	0.04632	0.04516	0.04294		489	0.02128	0.01904	0.01842	0.01702	0.01623	0.01532	0.01496	0.01347	0.01329	0.01499		489	0.00217	0.00197	0.00192	0.0019	0.00197	0.00202	0.00196	0.00221	0.00191	0.00196
490	0.06472	0.0636	0.06131	0.05637	0.05442	0.05259	0.04772	0.04718	0.04701	0.0433		490	0.0217	0.02053	0.01914	0.01819	0.01679	0.01608	0.01507	0.01417	0.01323	0.01579		490	0.00208	0.00222	0.00205	0.00233	0.00214	0.00212	0.00221	0.00223	0.00216	0.0022
491	0.06711	0.06298	0.06056	0.0599	0.05658	0.05137	0.05128	0.04909	0.04702	0.04484		491	0.02279	0.02148	0.01951	0.01928	0.01777	0.01671	0.01606	0.0147	0.01435	0.01659		491	0.00244	0.00236	0.00242	0.00228	0.00236	0.00241	0.00242	0.0026	0.00242	0.00248
492	0.06894	0.06424	0.06229	0.0612	0.0577	0.05363	0.04883	0.04929	0.0458	0.04639		492	0.02451	0.02198	0.02113	0.01956	0.01821	0.01778	0.01667	0.01563	0.01518	0.01715		492	0.00282	0.00253	0.0024	0.00248	0.00257	0.00268	0.00275	0.00275	0.00252	0.00271
493	0.07067	0.06782	0.06677	0.06032	0.0592	0.05544	0.05071	0.05195	0.04576	0.0481		493	0.02527	0.02339	0.02221	0.02072	0.01989	0.01866	0.01767	0.01654	0.01597	0.01848		493	0.00306	0.0029	0.00291	0.00292	0.00274	0.00283	0.00302	0.003	0.00293	0.00306
494	0.07025	0.0712	0.06687	0.05985	0.06089	0.05866	0.05355	0.04964	0.04863	0.04789		494	0.02746	0.02519	0.02292	0.02197	0.02049	0.01919	0.01839	0.01709	0.01651	0.0187		494	0.00343	0.00312	0.00295	0.00295	0.00296	0.00324	0.00341	0.00331	0.00342	0.00317
495	0.07347	0.06868	0.06725	0.06298	0.06026	0.05751	0.05043	0.05197	0.04802	0.04587		495	0.02939	0.02677	0.02465	0.02301	0.02173	0.02038	0.01955	0.01805	0.01671	0.02005		495	0.00376	0.00345	0.00346	0.0034	0.0037	0.00365	0.00361	0.00366	0.00368	0.00359
496	0.07422	0.0709	0.06739	0.06245	0.06168	0.05596	0.05395	0.05158	0.04723	0.04705		496	0.03228	0.02892	0.02705	0.02509	0.02412	0.02226	0.02064	0.0186	0.01762	0.02106		496	0.00419	0.0039	0.00383	0.0039	0.00393	0.00401	0.00421	0.00421	0.00396	0.00384
497	0.07425	0.07221	0.06931	0.06428	0.06262	0.05798	0.05472	0.05302	0.05162	0.04926		497	0.03417	0.03136	0.02884	0.02711	0.02501	0.02382	0.02246	0.01997	0.01914	0.02174		497	0.00484	0.00447	0.00431	0.00429	0.00455	0.00446	0.00471	0.00454	0.00443	0.00448
498	0.07679	0.07159	0.06992	0.06621	0.06277	0.06018	0.056	0.05641	0.05233	0.04981		498	0.0376	0.03421	0.03174	0.02863	0.02731	0.02499	0.02343	0.02089	0.01979	0.02334		498	0.00522	0.00479	0.00479	0.00482	0.0052	0.00499	0.00516	0.00496	0.0048	0.00471
499	0.07899	0.0756	0.07069	0.06894	0.06565	0.06188	0.05612	0.0525	0.05346	0.05062		499	0.04131	0.03658	0.03403	0.0308	0.02841	0.02633	0.02503	0.02233	0.02128	0.0236		499	0.0058	0.00556	0.00564	0.00562	0.00566	0.00567	0.00584	0.00554	0.00556	0.00534
500	0.08096	0.07559	0.07295	0.06808	0.06687	0.06334	0.05588	0.05421	0.05164	0.05035		500	0.04427	0.04091	0.03652	0.03304	0.02968	0.02842	0.02623	0.02328	0.02182	0.02536		500	0.00666	0.00591	0.00634	0.00638	0.00623	0.00644	0.00657	0.0063	0.00606	0.0058
501	0.08358	0.07986	0.07438	0.07055	0.066	0.06259	0.05744	0.05599	0.05267	0.05229		501	0.04878	0.04418	0.03971	0.03521	0.03182	0.0299	0.02772	0.02489	0.02382	0.02594		501	0.00783	0.00702	0.00697	0.0069	0.00699	0.00723	0.00702	0.00716	0.00674	0.00648
502	0.08437	0.0822	0.0751	0.06924	0.06976	0.06384	0.06149	0.05515	0.05433	0.05143		502	0.05345	0.04798	0.04244	0.03792	0.03358	0.03158	0.02881	0.02622	0.0244	0.02676		502	0.00849	0.0079	0.00747	0.00775	0.00802	0.00839	0.00817	0.00798	0.0078	0.00714
503	0.08621	0.07937	0.08159	0.06905	0.06907	0.06366	0.06204	0.0597	0.05509	0.05353		503	0.05995	0.05178	0.04371	0.03902	0.03611	0.03311	0.03053	0.02746	0.02543	0.02738		503	0.00959	0.00885	0.00898	0.00885	0.00909	0.00918	0.00925	0.00899	0.00845	0.00803
504	0.08746	0.08204	0.07883	0.07448	0.07191	0.06651	0.06176	0.05608	0.05753	0.05419		504	0.06322	0.05472	0.04649	0.04137	0.03771	0.03455	0.03241	0.02917	0.02665	0.02854		504	0.01075	0.01027	0.01	0.01031	0.01039	0.01046	0.01028	0.01002	0.00926	0.0085
505	0.0882	0.08322	0.07978	0.07445	0.07272	0.06493	0.06355	0.06104	0.05664	0.05359		505	0.0672	0.05673	0.04855	0.04188	0.03945	0.03732	0.03515	0.03126	0.02848	0.03006		505	0.01182	0.01139	0.01093	0.01128	0.01166	0.01156	0.01155	0.01095	0.0104	0.00952
506	0.08903	0.08457	0.08184	0.07374	0.07328	0.06816	0.06398	0.05968	0.05828	0.05684		506	0.07076	0.05796	0.05062	0.04489	0.04122	0.03836	0.03532	0.03186	0.02952	0.03041		506	0.01371	0.01298	0.01293	0.01307	0.01333	0.01345	0.0131	0.01219	0.01114	0.01084
507	0.09162	0.08487	0.08237	0.07544	0.07313	0.0705	0.06283	0.06132	0.06111	0.0554		507	0.07323	0.06107	0.052	0.0459	0.04257	0.0412	0.03819	0.03405	0.03206	0.03192		507	0.01577	0.01493	0.01508	0.01474	0.01526	0.01464	0.0143	0.01408	0.01301	0.01166
508	0.09401	0.08874	0.08389	0.07728	0.0769	0.07032	0.06615	0.06365	0.05921	0.05772		508	0.07606	0.06114	0.05437	0.04855	0.04554	0.04272	0.04025	0.03607	0.03255	0.03244		508	0.01719	0.01703	0.0167	0.01649	0.01736	0.01647	0.01663	0.01607	0.01395	0.01278
509	0.09682	0.08723	0.08479	0.07755	0.07519	0.07147	0.067	0.06021	0.06108	0.05914		509	0.0769	0.0641	0.05475	0.04997	0.04778	0.04545	0.04216	0.03804	0.03394	0.03328		509	0.02007	0.0192	0.01922	0.01861	0.01944	0.01897	0.01822	0.01717	0.01538	0.01466
510	0.09807	0.09042	0.08501	0.08107	0.07831	0.07145	0.06709	0.06141	0.05784	0.06026		510	0.07741	0.06397	0.05712	0.05233	0.05032	0.04714	0.04444	0.03936	0.03524	0.03415		510	0.02226	0.02145	0.0214	0.02172	0.02176	0.02156	0.02065	0.01924	0.017	0.01564
511	0.09458	0.09112	0.08821	0.08021	0.07723	0.07408	0.06879	0.06359	0.0627	0.06019		511	0.0776	0.0652	0.05838	0.055	0.0516	0.05041	0.04708	0.04175	0.03653	0.03462		511	0.02598	0.02407	0.02436	0.02396	0.02452	0.0239	0.0228	0.0217	0.01922	0.0172
512	0.10252	0.09248	0.08788	0.08173	0.07752	0.07635	0.06776	0.06571	0.06383	0.05916		512	0.07819	0.06567	0.06073	0.05659	0.05531	0.05281	0.0488	0.04295	0.03967	0.03604		512	0.02893	0.02826	0.02728	0.0275	0.02731	0.02669	0.02513	0.02408	0.02176	0.01872
513	0.10226	0.09367	0.08912	0.08456	0.07786	0.07514	0.07065	0.06603	0.06085	0.06465		513	0.07937	0.0684	0.06299	0.05989	0.05799	0.05514	0.05212	0.04652	0.04063	0.03703		513	0.03328	0.03106	0.03095	0.03028	0.03126	0.03	0.02805	0.02592	0.02347	0.02094
514	0.1028	0.09544	0.08671	0.08664	0.08165	0.07797	0.07205	0.06795	0.06441	0.06186		514	0.08027	0.07126	0.06572	0.06265	0.05957	0.05724	0.05332	0.04726	0.04237	0.03909		514	0.03652	0.03566	0.03489	0.03554	0.03507	0.03391	0.03076	0.02911	0.02602	0.02246
515	0.10029	0.09751	0.09343	0.08675	0.08203	0.07729	0.07364	0.07154	0.06803	0.06567		515	0.08082	0.07358	0.06895	0.0658	0.06414	0.06158	0.05632	0.04922	0.04542	0.03883		515	0.04188	0.03996	0.0393	0.03883	0.03967	0.03691	0.03494	0.03264	0.02824	0.02439
516	0.1028	0.1029	0.09467	0.08817	0.08226	0.08117	0.07277	0.07177	0.0683	0.06397		516	0.08441	0.07651	0.07171	0.06818	0.06646	0.06398	0.05892	0.05219	0.0457	0.04068		516	0.04653	0.04435	0.04398	0.04375	0.04391	0.04167	0.03928	0.03457	0.03004	0.0266
517	0.10919	0.0984	0.09449	0.08762	0.08461	0.07905	0.07384	0.07322	0.06911	0.06839		517	0.08496	0.0793	0.074	0.07119	0.06911	0.06779	0.06225	0.05446	0.04744	0.04181		517	0.05164	0.05024	0.04889	0.0483	0.04763	0.04561	0.04232	0.03813	0.03315	0.02898
518	0.10641	0.10134	0.09541	0.08847	0.0856	0.08236	0.07849	0.07361	0.07074	0.06952		518	0.08883	0.08179	0.07696	0.07449	0.07243	0.06946	0.06428	0.05594	0.04951	0.04385		518	0.05863	0.05618	0.05499	0.05455	0.05317	0.05	0.047	0.04228	0.03602	0.03167
519	0.10975	0.10483	0.10005	0.09314	0.09323	0.08596	0.08108	0.07296	0.07364	0.07271		519	0.09133	0.0851	0.08125	0.07729	0.07523	0.07293	0.06698	0.05868	0.05044	0.04473		519	0.06479	0.06123	0.06077	0.0599	0.05909	0.0555	0.05203	0.04568	0.03848	0.0341
520	0.1161	0.10796	0.10112	0.09396	0.09035	0.08522	0.08014	0.07696	0.07617	0.07154		520	0.09598	0.08779	0.08321	0.08161	0.07818	0.07575	0.06941	0.06061	0.05196	0.0465		520	0.07029	0.06718	0.06689	0.06604	0.06457	0.06091	0.05538	0.04897	0.04175	0.03621
521	0.11767	0.11086	0.1051	0.09491	0.09496	0.08685	0.08298	0.07915	0.07745	0.07471		521	0.09697	0.09276	0.08825	0.0838	0.08096	0.07936	0.0723	0.06328	0.05479	0.04678		521	0.07854	0.0741	0.07381	0.07237	0.07071	0.06635	0.05983	0.05374	0.04587	0.03911
522	0.12063	0.1132	0.10576	0.09868	0.0935	0.09111	0.08673	0.07897	0.07585	0.07928		522	0.1011	0.09448	0.09103	0.08691	0.08434	0.08108	0.07476	0.06464	0.05715	0.04838		522	0.0851	0.08187	0.0803	0.07925	0.07725	0.07279	0.06486	0.05807	0.04818	0.04138
523	0.11846	0.11482	0.10633	0.10001	0.0979	0.09444	0.08739	0.08376	0.083	0.07707		523	0.10414	0.09878	0.09386	0.09031	0.0873	0.08441	0.07659	0.06748	0.05769	0.05015		523	0.09269	0.08903	0.08677	0.08547	0.08443	0.07762	0.07086	0.06223	0.05225	0.04365
524	0.12459	0.11545	0.11271	0.10746	0.10083	0.09605	0.08818	0.08331	0.0841	0.08025		524	0.10781	0.10236	0.09673	0.0943	0.08876	0.08667	0.08111	0.0704	0.05896	0.05109		524	0.10131	0.09758	0.09463	0.09286	0.09035	0.08507	0.07482	0.06633	0.05544	0.04706
525	0.12711	0.12393	0.11556	0.108	0.1038	0.09936	0.09223	0.09122	0.08395	0.08449		525	0.11319	0.10567	0.10194	0.09593	0.09431	0.09186	0.08339	0.07307	0.06125	0.05274		525	0.10859	0.10457	0.10286	0.09904	0.09748	0.0897	0.08004	0.07027	0.05902	0.04935
526	0.13041	0.12604	0.12032	0.11118	0.10858	0.10257	0.0944	0.09082	0.08863	0.08637		526	0.11658	0.10993	0.10421	0.09998	0.0967	0.09325	0.0845	0.07408	0.06365	0.05444		526	0.11603	0.11232	0.10947	0.10662	0.10363	0.09576	0.0851	0.0732	0.06143	0.05246
527	0.13518	0.12831	0.12662	0.11682	0.11166	0.10642	0.09803	0.09448	0.0926	0.09302		527	0.12191	0.11312	0.10818	0.1041	0.10068	0.09698	0.08783	0.07725	0.06661	0.0556		527	0.12452	0.11963	0.11718	0.11535	0.11231	0.10237	0.09083	0.0781	0.06482	0.05409
528	0.14347	0.13377	0.12433	0.11887	0.11312	0.10952	0.10368	0.09799	0.09637	0.09279		528	0.12364	0.11724	0.1128	0.10698	0.10428	0.09995	0.09274	0.08078	0.06751	0.05716		528	0.13374	0.12783	0.12447	0.12231	0.11918	0.10964	0.09559	0.08379	0.06918	0.05828
529	0.1423	0.13886	0.13488	0.12575	0.12262	0.11292	0.10871	0.10382	0.10162	0.09938		529	0.1273	0.12259	0.11591	0.11062	0.10843	0.1033	0.09541	0.08229	0.06994	0.06025		529	0.14219	0.13498	0.13414	0.13053	0.12624	0.11692	0.10215	0.08878	0.07323	0.05941
530	0.1499	0.14146	0.1389	0.12882	0.12653	0.11863	0.11656	0.1072	0.10844	0.10282		530	0.13296	0.12662	0.12022	0.11401	0.11082	0.10789	0.10042	0.0844	0.0726	0.06125		530	0.15078	0.14501	0.1421	0.13884	0.13212	0.11985	0.10676	0.09205	0.07543	0.06239
531	0.1593	0.14684	0.14225	0.135	0.13239	0.12288	0.12037	0.11084	0.11259	0.10725		531	0.13912	0.1313	0.12399	0.11852	0.11657	0.11185	0.10098	0.08705	0.07355	0.06392		531	0.16117	0.15325	0.14907	0.14574	0.14179	0.12756	0.11269	0.09652	0.07857	0.06537
532	0.16619	0.15544	0.14702	0.13881	0.13399	0.1308	0.12224	0.11814	0.1158	0.11227		532	0.1431	0.13456	0.12912	0.12358	0.12124	0.11609	0.10497	0.09087	0.07621	0.06489		532	0.16839	0.16011	0.15674	0.15344	0.14802	0.13205	0.11519	0.10003	0.08198	0.06737
533	0.16952	0.15763	0.15661	0.14365	0.14036	0.13494	0.12685	0.12064	0.11577	0.11944		533	0.14779	0.13983	0.13407	0.12723	0.12404	0.12049	0.11147	0.09496	0.08065	0.06765		533	0.17804	0.16982	0.16593	0.16099	0.15518	0.1393	0.12198	0.1041	0.08475	0.0705
534	0.17004	0.16348	0.15914	0.15053	0.14536	0.13653	0.12943	0.12562	0.12126	0.12366		534	0.15128	0.14376	0.13876	0.13251	0.12783	0.12405	0.11505	0.09804	0.08305	0.06945		534	0.18482	0.17763	0.17379	0.16891	0.16062	0.14536	0.12598	0.10871	0.088	0.07335
535	0.18166	0.17516	0.16337	0.15293	0.14789	0.14224	0.13534	0.13137	0.1269	0.12326		535	0.15864	0.15145	0.14367	0.1378	0.13396	0.12933	0.11828	0.10155	0.08593	0.07038		535	0.19192	0.18442	0.18129	0.17615	0.16922	0.15131	0.12933	0.1148	0.09199	0.07488
536	0.1886	0.17691	0.17123	0.16058	0.15791	0.1521	0.14211	0.1367	0.133	0.12999		536	0.1654	0.15543	0.14579	0.14074	0.13852	0.13339	0.12319	0.1059	0.08888	0.07471		536	0.20093	0.19277	0.18887	0.18255	0.17663	0.15751	0.13658	0.11851	0.09465	0.07751
537	0.19949	0.18454	0.17385	0.1626	0.16385	0.15549	0.1455	0.14357	0.14262	0.13783		537	0.1726	0.16119	0.15476	0.1475	0.14604	0.13812	0.12663	0.10907	0.09246	0.07577		537	0.20899	0.20065	0.19523	0.19131	0.18166	0.16152	0.13797	0.12207	0.09787	0.07998
538	0.19756	0.19186	0.18177	0.1757	0.1683	0.16047	0.15258	0.14977	0.1448	0.14685		538	0.17727	0.1671	0.16176	0.15334	0.14857	0.14439	0.1328	0.11243	0.09561	0.07922		538	0.21798	0.20993	0.2029	0.19646	0.18903	0.16815	0.14495	0.12483	0.10148	0.08279
539	0.2096	0.19899	0.1884	0.17999	0.17357	0.16561	0.15335	0.15632	0.15298	0.1524		539	0.18369	0.17392	0.16624	0.15981	0.15374	0.14944	0.13699	0.11869	0.09835	0.08076		539	0.22269	0.21251	0.2105	0.20601	0.19421	0.17361	0.14993	0.12901	0.10374	0.08449
540	0.21238	0.2042	0.19545	0.18237	0.17947	0.16983	0.16429	0.16315	0.15349	0.15621		540	0.18955	0.17948	0.16991	0.16255	0.16238	0.1556	0.14291	0.12173	0.10249	0.08491		540	0.22971	0.22162	0.21766	0.21096	0.20067	0.17932	0.15325	0.13091	0.10771	0.08627
541	0.22301	0.21283	0.20322	0.19645	0.18738	0.17748	0.17283	0.16754	0.16563	0.16609		541	0.20015	0.18718	0.17885	0.17258	0.16698	0.1635	0.14824	0.12751	0.10505	0.08787		541	0.23584	0.22473	0.22262	0.21514	0.20867	0.18427	0.15923	0.13565	0.10936	0.08951
542	0.23215	0.2174	0.21026	0.19613	0.19754	0.1795	0.17326	0.17134	0.17195	0.16764		542	0.20453	0.19435	0.18686	0.17776	0.17517	0.17115	0.15375	0.1329	0.11016	0.09093		542	0.24505	0.23193	0.22945	0.22199	0.21423	0.1896	0.16166	0.13895	0.11243	0.09169
543	0.24401	0.2263	0.21844	0.2107	0.20268	0.19128	0.18383	0.17892	0.17816	0.17618		543	0.21661	0.20119	0.19447	0.18964	0.18069	0.17646	0.16153	0.13641	0.11478	0.09467		543	0.25354	0.2393	0.23368	0.23054	0.21899	0.19478	0.16993	0.14192	0.11555	0.09368
544	0.24874	0.23302	0.23224	0.21629	0.2111	0.20031	0.19508	0.18308	0.17874	0.18121		544	0.2252	0.20996	0.20211	0.19317	0.18737	0.18439	0.1664	0.14159	0.11882	0.09723		544	0.25847	0.24811	0.24385	0.23465	0.22521	0.19932	0.17207	0.14683	0.11999	0.09627
545	0.26052	0.24509	0.24015	0.22459	0.22083	0.20609	0.19906	0.19178	0.19665	0.19048		545	0.23331	0.21569	0.20829	0.20087	0.19651	0.19028	0.17511	0.14938	0.12429	0.10114		545	0.26204	0.25238	0.24979	0.24252	0.23045	0.20459	0.17601	0.15129	0.12222	0.0989
546	0.26695	0.25445	0.24544	0.23306	0.22723	0.21312	0.2028	0.20247	0.20094	0.19581		546	0.24091	0.22943	0.21864	0.20781	0.20521	0.19883	0.18164	0.15499	0.1272	0.10428		546	0.27242	0.25946	0.25519	0.24968	0.23905	0.20888	0.18008	0.15494	0.12489	0.10083
547	0.28226	0.26491	0.25443	0.24117	0.23518	0.22291	0.21861	0.2087	0.20852	0.20811		547	0.25261	0.23849	0.22683	0.21987	0.2141	0.20544	0.18919	0.16116	0.13179	0.10829		547	0.27982	0.26381	0.26084	0.25291	0.24188	0.21377	0.18506	0.15801	0.12815	0.10306
548	0.28727	0.2756	0.26677	0.24821	0.24206	0.2336	0.21895	0.21781	0.21282	0.21564		548	0.26174	0.24914	0.23647	0.22679	0.21971	0.21598	0.19513	0.16551	0.13718	0.11254		548	0.28415	0.27448	0.26582	0.25852	0.24709	0.21735	0.1898	0.16205	0.13045	0.1065
549	0.29988	0.28215	0.26988	0.25601	0.24729	0.24025	0.22944	0.2253	0.22269	0.21913		549	0.27445	0.25803	0.24289	0.23546	0.23269	0.22476	0.20483	0.17241	0.14265	0.11534		549	0.29131	0.2762	0.27231	0.26623	0.25044	0.22249	0.19208	0.16722	0.13529	0.10944
550	0.31141	0.29415	0.2797	0.26948	0.25656	0.25331	0.2401	0.23533	0.23372	0.22922		550	0.28208	0.26884	0.24999	0.24322	0.23976	0.2313	0.21147	0.17994	0.14656	0.12095		550	0.29879	0.2837	0.28098	0.27055	0.26005	0.23055	0.19854	0.17118	0.13656	0.11112
551	0.32244	0.30345	0.29813	0.27962	0.27291	0.25905	0.24959	0.24463	0.23842	0.24565		551	0.29187	0.27782	0.26428	0.25185	0.24928	0.24049	0.21905	0.18448	0.15326	0.12433		551	0.30268	0.29254	0.28858	0.2806	0.26753	0.2373	0.2036	0.17384	0.14011	0.11348
552	0.33094	0.31644	0.30869	0.28577	0.28209	0.27329	0.26078	0.2535	0.25113	0.25648		552	0.30459	0.28839	0.27525	0.26331	0.25854	0.24953	0.22831	0.19222	0.15663	0.13009		552	0.30903	0.29676	0.29099	0.28502	0.2754	0.24219	0.20943	0.17559	0.14371	0.11681
553	0.35001	0.32906	0.31618	0.29995	0.29644	0.28242	0.27015	0.26858	0.26392	0.26191		553	0.3218	0.29961	0.28301	0.27274	0.26731	0.25793	0.23785	0.20009	0.16262	0.1321		553	0.31915	0.30313	0.29872	0.29259	0.27934	0.24639	0.21137	0.18185	0.14602	0.11863
554	0.35902	0.34392	0.32594	0.31077	0.30126	0.288	0.27612	0.27344	0.27616	0.27796		554	0.33296	0.31027	0.29678	0.28409	0.27699	0.26761	0.24842	0.20511	0.17033	0.13883		554	0.32546	0.31008	0.30696	0.29857	0.28608	0.25582	0.21672	0.18793	0.15224	0.12229
555	0.37208	0.35981	0.33774	0.31532	0.3125	0.30228	0.29406	0.28278	0.28249	0.28071		555	0.34487	0.32251	0.30682	0.295	0.29257	0.28024	0.25358	0.21312	0.17418	0.14287		555	0.33279	0.31842	0.31439	0.30705	0.29353	0.25912	0.22246	0.19134	0.15334	0.12558
556	0.38616	0.37134	0.35677	0.33268	0.32352	0.31255	0.29972	0.29719	0.28957	0.30045		556	0.35555	0.3312	0.32078	0.30617	0.3042	0.29057	0.26168	0.21981	0.1795	0.14728		556	0.3404	0.32538	0.31954	0.31315	0.29742	0.26367	0.22757	0.19697	0.15807	0.12794
557	0.39789	0.3834	0.36804	0.35275	0.33818	0.32267	0.3108	0.30691	0.30787	0.3051		557	0.36775	0.34551	0.32947	0.3168	0.30918	0.3003	0.27071	0.2268	0.18792	0.15056		557	0.34884	0.33483	0.32919	0.32016	0.30529	0.27435	0.23412	0.20151	0.16123	0.12867
558	0.41094	0.39814	0.38263	0.36051	0.34444	0.3302	0.32578	0.31463	0.32019	0.3166		558	0.382	0.35957	0.34434	0.33123	0.31939	0.3116	0.28276	0.23636	0.19279	0.15766		558	0.35465	0.34545	0.3398	0.33019	0.31712	0.2791	0.23917	0.20648	0.1641	0.13163
559	0.43306	0.40537	0.3886	0.37412	0.36111	0.35004	0.33536	0.33375	0.32362	0.32834		559	0.39461	0.37587	0.35256	0.33958	0.33322	0.32316	0.29099	0.24665	0.2011	0.16033		559	0.36776	0.35446	0.34506	0.34056	0.32374	0.28626	0.24535	0.20907	0.17183	0.13699
560	0.44546	0.42636	0.39967	0.3826	0.3726	0.35669	0.34805	0.33393	0.33616	0.33358		560	0.4111	0.38748	0.36683	0.3493	0.34477	0.33357	0.30346	0.256	0.20547	0.16477		560	0.37621	0.3631	0.35387	0.34676	0.33464	0.29334	0.2523	0.21609	0.17506	0.14073
561	0.46491	0.43845	0.4222	0.39485	0.38856	0.37036	0.35505	0.35155	0.35348	0.35002		561	0.42382	0.39907	0.37863	0.36592	0.35684	0.34038	0.31018	0.26139	0.21202	0.17262		561	0.38672	0.3693	0.36491	0.35703	0.34181	0.30252	0.25714	0.21718	0.17579	0.14226
562	0.4732	0.45548	0.43816	0.40371	0.39899	0.38437	0.37314	0.36048	0.36396	0.36473		562	0.44333	0.41336	0.39372	0.37622	0.36784	0.35322	0.32411	0.26794	0.22093	0.17982		562	0.39984	0.37857	0.3734	0.36613	0.35154	0.30884	0.26189	0.22561	0.18203	0.14423
563	0.49879	0.47002	0.44666	0.42531	0.40564	0.39035	0.38676	0.37732	0.37774	0.37656		563	0.45265	0.42647	0.40491	0.39354	0.38121	0.37098	0.33338	0.27825	0.22622	0.18395		563	0.41044	0.39208	0.3855	0.37622	0.36298	0.31626	0.26991	0.22986	0.18551	0.14903
564	0.50067	0.48392	0.46638	0.43487	0.42485	0.40517	0.39571	0.38725	0.38976	0.38574		564	0.47052	0.44472	0.42018	0.40466	0.39374	0.37761	0.34404	0.28534	0.23394	0.18966		564	0.41975	0.40358	0.39638	0.38805	0.37152	0.32389	0.27694	0.23604	0.18944	0.1538
565	0.5222	0.49815	0.4816	0.45288	0.43901	0.42364	0.40647	0.39835	0.39643	0.40099		565	0.48434	0.45645	0.43585	0.41437	0.40288	0.38982	0.35543	0.29772	0.24169	0.19508		565	0.43338	0.41475	0.4114	0.40102	0.37964	0.33133	0.28468	0.24139	0.19287	0.15502
566	0.54365	0.51874	0.49513	0.4717	0.45158	0.42905	0.41574	0.41205	0.40943	0.41339		566	0.49797	0.47381	0.44739	0.42869	0.41656	0.40241	0.36405	0.30046	0.25081	0.19822		566	0.44738	0.42648	0.42105	0.40753	0.38919	0.33932	0.29106	0.24909	0.1984	0.15922
567	0.55745	0.53466	0.50713	0.47387	0.47175	0.4411	0.42764	0.42217	0.42294	0.41694		567	0.51681	0.48438	0.46386	0.4422	0.43155	0.41772	0.37603	0.31824	0.25519	0.20657		567	0.46061	0.44154	0.43354	0.42104	0.4024	0.35173	0.2965	0.25682	0.20361	0.163
568	0.57191	0.54637	0.52408	0.49562	0.4826	0.45937	0.44599	0.4337	0.43636	0.43527		568	0.52948	0.50191	0.47357	0.45402	0.44256	0.42639	0.39002	0.3244	0.26573	0.21298		568	0.47326	0.45588	0.44542	0.43097	0.41365	0.35798	0.30474	0.26017	0.20837	0.16643
569	0.5966	0.56321	0.54041	0.50578	0.49165	0.46762	0.44991	0.44912	0.44932	0.44939		569	0.54696	0.51598	0.49037	0.46449	0.45304	0.43884	0.4013	0.33228	0.27033	0.22074		569	0.48582	0.46699	0.45964	0.44507	0.4213	0.37126	0.31522	0.26642	0.21342	0.17039
570	0.60745	0.582	0.55625	0.52506	0.49655	0.47491	0.46544	0.46115	0.45985	0.46401		570	0.56102	0.53046	0.50016	0.4753	0.47183	0.44958	0.40752	0.34061	0.27919	0.22686		570	0.4982	0.48133	0.4751	0.46013	0.43321	0.38263	0.32334	0.27365	0.21667	0.17275
571	0.6204	0.5929	0.572	0.53978	0.52557	0.49791	0.48182	0.46827	0.4754	0.47415		571	0.57427	0.54263	0.51446	0.49546	0.48271	0.46471	0.42333	0.35055	0.28444	0.23167		571	0.51575	0.49261	0.48435	0.47128	0.45012	0.38935	0.32971	0.27925	0.22256	0.1807
572	0.64708	0.60993	0.57774	0.55017	0.526	0.51052	0.48754	0.47637	0.47892	0.48531		572	0.59223	0.55719	0.52734	0.50603	0.49811	0.47609	0.4383	0.36033	0.29768	0.23583		572	0.53127	0.5073	0.49968	0.48551	0.46158	0.39869	0.33908	0.28488	0.2268	0.17989
573	0.66487	0.62155	0.59332	0.56305	0.54938	0.51341	0.50115	0.49054	0.50033	0.49711		573	0.60465	0.5697	0.54126	0.52099	0.5084	0.49126	0.44587	0.36748	0.30059	0.24534		573	0.54995	0.52417	0.5122	0.49923	0.47274	0.4116	0.3446	0.29279	0.23234	0.18503
574	0.68734	0.64552	0.61447	0.56937	0.5594	0.53453	0.52062	0.50406	0.5079	0.51642		574	0.62232	0.58231	0.55193	0.53198	0.51909	0.49813	0.45827	0.37702	0.31044	0.25147		574	0.56299	0.53806	0.53047	0.51431	0.48772	0.41562	0.35211	0.30019	0.2376	0.18938
575	0.69602	0.66	0.62596	0.59096	0.56752	0.5483	0.52673	0.51143	0.52241	0.51771		575	0.64242	0.60158	0.56772	0.54358	0.53057	0.5083	0.47012	0.39204	0.31672	0.25829		575	0.57893	0.5532	0.54369	0.52907	0.49829	0.43149	0.36025	0.30466	0.24256	0.19107
576	0.72001	0.67874	0.64648	0.60319	0.58153	0.55314	0.53098	0.53616	0.5271	0.5386		576	0.65131	0.60795	0.58026	0.55694	0.54121	0.52409	0.48094	0.39559	0.32727	0.26481		576	0.59507	0.56588	0.55602	0.54137	0.51294	0.44215	0.36814	0.31153	0.25036	0.1951
577	0.72407	0.69727	0.65364	0.62794	0.60129	0.57828	0.56107	0.53603	0.54414	0.53916		577	0.66762	0.62917	0.59777	0.56976	0.5557	0.54016	0.49849	0.4062	0.3335	0.26646		577	0.6116	0.58466	0.57389	0.5515	0.52786	0.45016	0.37582	0.31801	0.25	0.19928
578	0.75333	0.7044	0.66537	0.62683	0.61155	0.5866	0.56731	0.56014	0.55846	0.55335		578	0.68244	0.64153	0.60982	0.58536	0.56654	0.55158	0.50123	0.41505	0.34093	0.27455		578	0.62545	0.59762	0.58685	0.56431	0.53786	0.45829	0.38817	0.32436	0.25895	0.20433
579	0.76459	0.71897	0.68444	0.63833	0.61439	0.59676	0.56928	0.56333	0.56841	0.57445		579	0.70194	0.65597	0.6188	0.59222	0.58009	0.56231	0.51412	0.42696	0.35258	0.28475		579	0.63782	0.61601	0.60134	0.58061	0.55116	0.47165	0.39442	0.32816	0.26287	0.20837
580	0.77551	0.7297	0.69448	0.65918	0.64564	0.59652	0.58484	0.57629	0.57372	0.57261		580	0.71585	0.66994	0.63271	0.60688	0.59969	0.57283	0.52202	0.43305	0.35654	0.29222		580	0.66071	0.62675	0.61601	0.5941	0.5609	0.48383	0.40226	0.34169	0.26569	0.21165
581	0.80984	0.75163	0.71569	0.6654	0.65577	0.61376	0.59425	0.58408	0.58819	0.58734		581	0.72274	0.68454	0.64634	0.61485	0.60109	0.58519	0.53639	0.44705	0.3618	0.29475		581	0.67873	0.64481	0.62901	0.61191	0.57565	0.48861	0.40793	0.34454	0.27271	0.21642
582	0.80753	0.76093	0.72764	0.67904	0.6691	0.61929	0.60813	0.60633	0.5963	0.60831		582	0.73714	0.6933	0.65861	0.62886	0.61052	0.59791	0.53999	0.45227	0.37263	0.29956		582	0.69379	0.66036	0.64161	0.6231	0.58965	0.50237	0.41448	0.35178	0.27857	0.21847
583	0.82496	0.77277	0.74946	0.69039	0.66893	0.63835	0.61866	0.61136	0.60125	0.60624		583	0.74784	0.70793	0.6695	0.63834	0.62245	0.60476	0.55336	0.46309	0.37708	0.3106		583	0.70595	0.67243	0.65793	0.6374	0.60077	0.51196	0.42175	0.35708	0.2818	0.22696
584	0.83306	0.78449	0.75113	0.70292	0.68823	0.64436	0.62415	0.61751	0.60939	0.62127		584	0.7625	0.70859	0.67982	0.64952	0.63734	0.62364	0.56034	0.46961	0.3873	0.31667		584	0.71813	0.69208	0.6752	0.65077	0.61401	0.51637	0.43216	0.36469	0.28576	0.22633
585	0.85818	0.80672	0.7596	0.71134	0.68939	0.66951	0.64506	0.61774	0.62212	0.62585		585	0.77486	0.72477	0.69665	0.67117	0.64722	0.62632	0.56957	0.47628	0.39328	0.32136		585	0.7369	0.70928	0.68754	0.66471	0.62924	0.52888	0.43721	0.37229	0.2913	0.23112
586	0.86916	0.81907	0.78106	0.72725	0.69881	0.66527	0.64668	0.6427	0.63893	0.63636		586	0.79282	0.74327	0.6996	0.67105	0.6549	0.63035	0.58642	0.4815	0.40014	0.32719		586	0.74831	0.71803	0.69915	0.67936	0.63538	0.53777	0.44461	0.37411	0.29708	0.2363
587	0.88209	0.83445	0.78431	0.7353	0.71585	0.67182	0.66091	0.65082	0.63927	0.64734		587	0.80045	0.74973	0.7166	0.68084	0.67391	0.64293	0.59452	0.49557	0.40584	0.32991		587	0.76664	0.72768	0.71081	0.69342	0.65198	0.54839	0.45528	0.37756	0.30354	0.24109
588	0.89958	0.84311	0.80079	0.74674	0.72957	0.68028	0.66746	0.65806	0.65074	0.65586		588	0.8097	0.76078	0.72156	0.69272	0.68243	0.65849	0.60515	0.50592	0.41597	0.33563		588	0.78119	0.74724	0.72536	0.69881	0.65954	0.55903	0.46033	0.3861	0.3067	0.24202
589	0.91208	0.84859	0.79932	0.76069	0.72954	0.69703	0.66962	0.65597	0.6671	0.65815		589	0.81546	0.77203	0.73046	0.70275	0.68997	0.66774	0.61116	0.50979	0.42013	0.34236		589	0.79493	0.75691	0.73761	0.71088	0.66821	0.5638	0.46773	0.39466	0.30784	0.24874
590	0.91103	0.85642	0.81275	0.76551	0.73398	0.69404	0.6877	0.67082	0.66921	0.66204		590	0.83605	0.7823	0.7438	0.71346	0.69909	0.67829	0.62184	0.51915	0.42691	0.34815		590	0.80162	0.76652	0.74871	0.72705	0.6749	0.57288	0.47409	0.39492	0.31497	0.24758
591	0.92133	0.86112	0.82437	0.77168	0.7444	0.71952	0.69105	0.6669	0.67488	0.66961		591	0.84626	0.78936	0.75879	0.72506	0.70626	0.68635	0.63004	0.52804	0.43358	0.35529		591	0.81666	0.77571	0.76268	0.73391	0.69102	0.57962	0.47647	0.40212	0.32072	0.25099
592	0.93101	0.87724	0.8332	0.78267	0.74773	0.71408	0.69739	0.68593	0.67801	0.67112		592	0.85161	0.8066	0.76107	0.73704	0.71432	0.6923	0.63764	0.53669	0.44139	0.35955		592	0.82939	0.79303	0.77459	0.74986	0.70612	0.58855	0.48738	0.40841	0.3233	0.25434
593	0.94096	0.88613	0.84382	0.79109	0.75398	0.71884	0.70177	0.67811	0.68949	0.68093		593	0.86216	0.80776	0.76949	0.73377	0.72887	0.70034	0.64447	0.54161	0.44296	0.36683		593	0.84304	0.80793	0.78055	0.75722	0.70863	0.59462	0.48925	0.41514	0.32839	0.25826
594	0.95118	0.90113	0.8474	0.7986	0.76181	0.72053	0.69504	0.68941	0.6893	0.68828		594	0.87406	0.8184	0.77829	0.75007	0.73103	0.70711	0.65277	0.54699	0.45109	0.36975		594	0.84159	0.81445	0.79662	0.76774	0.71931	0.6047	0.4917	0.41777	0.33246	0.26241
595	0.9413	0.89303	0.84252	0.78894	0.76391	0.73745	0.70392	0.69026	0.70052	0.69789		595	0.88683	0.82771	0.78971	0.75866	0.74474	0.72895	0.66702	0.55175	0.45748	0.37344		595	0.86076	0.8278	0.80859	0.77973	0.72848	0.60964	0.507	0.42346	0.33387	0.26385
596	0.95964	0.90019	0.85344	0.80335	0.75821	0.73374	0.71407	0.69798	0.69769	0.69393		596	0.89333	0.8343	0.79161	0.76338	0.74763	0.72866	0.67299	0.56409	0.46473	0.38267		596	0.87385	0.8318	0.81171	0.78767	0.73881	0.61754	0.5043	0.42401	0.34053	0.26896
597	0.97115	0.90876	0.85625	0.80692	0.76858	0.73826	0.70835	0.71107	0.69957	0.7083		597	0.89694	0.83563	0.79937	0.76612	0.75886	0.73496	0.67821	0.57333	0.46792	0.38835		597	0.88072	0.84323	0.82011	0.79763	0.74748	0.61948	0.51072	0.43065	0.34341	0.27475
598	0.95264	0.9105	0.84783	0.79685	0.77756	0.74168	0.71512	0.70394	0.69748	0.69381		598	0.90344	0.84001	0.8111	0.7822	0.76849	0.7457	0.6841	0.57281	0.47546	0.39418		598	0.88847	0.84467	0.83497	0.80275	0.75571	0.6293	0.51641	0.43617	0.34575	0.27944
599	0.97314	0.91773	0.85875	0.80268	0.78325	0.74172	0.72149	0.70101	0.70442	0.70361		599	0.9139	0.85707	0.82181	0.79335	0.77283	0.75406	0.69033	0.58137	0.48356	0.3933		599	0.89834	0.85854	0.84243	0.81285	0.75704	0.63401	0.52606	0.43716	0.3485	0.28042
600	0.98097	0.90902	0.87245	0.81642	0.78258	0.74572	0.71897	0.70771	0.7048	0.70903		600	0.91949	0.87099	0.81936	0.79573	0.77621	0.75419	0.6939	0.59472	0.48369	0.39836		600	0.90502	0.86884	0.85007	0.81717	0.76611	0.63945	0.52393	0.44252	0.35516	0.28392
601	0.97491	0.91959	0.8687	0.81977	0.7778	0.74401	0.72054	0.70431	0.70859	0.713		601	0.92466	0.86906	0.83177	0.79424	0.78234	0.76701	0.70388	0.58843	0.49345	0.40558		601	0.91352	0.87121	0.85439	0.82818	0.7711	0.64679	0.52942	0.44273	0.35612	0.28518
602	0.98002	0.90927	0.87561	0.8173	0.77785	0.74725	0.72652	0.71789	0.70326	0.71663		602	0.93128	0.8773	0.83568	0.80666	0.78971	0.77476	0.70949	0.59857	0.49399	0.40683		602	0.92373	0.88273	0.86061	0.83389	0.78325	0.64463	0.53314	0.44864	0.36107	0.28785
603	0.97427	0.91696	0.88163	0.81327	0.7848	0.75573	0.72723	0.71953	0.71348	0.71205		603	0.93844	0.88078	0.8457	0.80994	0.79641	0.77378	0.71423	0.60356	0.50276	0.41205		603	0.93097	0.88499	0.87277	0.84378	0.7858	0.65642	0.53448	0.4528	0.36294	0.29177
604	0.9825	0.91853	0.87396	0.81632	0.78051	0.74542	0.73082	0.71879	0.71431	0.7196		604	0.9435	0.88887	0.84628	0.81674	0.79835	0.78675	0.7255	0.60592	0.50581	0.41819		604	0.93549	0.89487	0.88162	0.84867	0.79486	0.66049	0.53985	0.46126	0.36661	0.29418
605	0.98185	0.91458	0.87931	0.82428	0.78628	0.7414	0.73292	0.71987	0.71772	0.72014		605	0.95735	0.89089	0.84271	0.82166	0.80658	0.78732	0.73092	0.61651	0.50681	0.42073		605	0.93689	0.89689	0.88423	0.8587	0.79864	0.66406	0.54863	0.4602	0.36678	0.29587
606	0.98582	0.91578	0.87096	0.81749	0.79731	0.752	0.72034	0.72045	0.72352	0.72217		606	0.95164	0.89351	0.85633	0.82779	0.80759	0.79313	0.72775	0.61579	0.50557	0.42235		606	0.95152	0.90653	0.8853	0.86576	0.8049	0.66995	0.55082	0.46275	0.37458	0.29892
607	0.98605	0.91624	0.88561	0.82037	0.78867	0.75922	0.72691	0.71092	0.71769	0.71302		607	0.9567	0.89802	0.85485	0.83137	0.81319	0.79429	0.7379	0.6211	0.51204	0.42611		607	0.95502	0.90805	0.89555	0.8676	0.80668	0.67215	0.55306	0.46642	0.37692	0.30109
608	0.98139	0.92214	0.87992	0.81382	0.7906	0.75083	0.73607	0.72375	0.71992	0.71322		608	0.96327	0.91037	0.85885	0.8305	0.81772	0.80242	0.73275	0.62254	0.51692	0.42772		608	0.9515	0.91266	0.90153	0.87256	0.81171	0.67543	0.55307	0.46738	0.37818	0.30487
609	1	0.91365	0.86727	0.81506	0.78494	0.76165	0.7273	0.72026	0.71542	0.72164		609	0.97178	0.90939	0.86498	0.83984	0.81701	0.80796	0.74017	0.62901	0.52279	0.4308		609	0.95688	0.92111	0.89604	0.88067	0.81072	0.67744	0.55458	0.46964	0.38042	0.30606
610	0.98236	0.92731	0.87998	0.82504	0.79301	0.75653	0.72655	0.71895	0.70722	0.71323		610	0.96991	0.9038	0.87356	0.842	0.82899	0.80618	0.74155	0.62854	0.52772	0.43359		610	0.96601	0.93038	0.9096	0.88478	0.82348	0.68038	0.55902	0.47562	0.38406	0.30993
611	0.98067	0.91918	0.88036	0.82009	0.79108	0.74856	0.72919	0.72008	0.71313	0.71382		611	0.97028	0.91935	0.87704	0.84487	0.83028	0.81549	0.7492	0.63423	0.53081	0.43357		611	0.97466	0.93483	0.91498	0.88568	0.82045	0.68065	0.56492	0.47817	0.38667	0.31184
612	0.9914	0.91935	0.86104	0.80375	0.79584	0.75516	0.73458	0.72095	0.71385	0.71283		612	0.97479	0.92323	0.87672	0.84514	0.83072	0.81308	0.7499	0.63355	0.5327	0.43866		612	0.96906	0.93399	0.92482	0.88808	0.82868	0.69414	0.56232	0.47921	0.38774	0.31285
613	0.9772	0.93065	0.87621	0.80693	0.79356	0.75454	0.73013	0.72072	0.7201	0.72023		613	0.98291	0.91718	0.88126	0.84771	0.83952	0.81747	0.75899	0.63909	0.53131	0.44151		613	0.97584	0.94225	0.92059	0.8964	0.8292	0.69492	0.56859	0.48172	0.3892	0.31461
614	0.97942	0.92154	0.87282	0.8164	0.77442	0.76341	0.7279	0.71415	0.71592	0.71859		614	0.99077	0.9198	0.88315	0.8522	0.83548	0.8174	0.75826	0.63768	0.53283	0.44487		614	0.98138	0.94049	0.91573	0.89645	0.83607	0.69073	0.56772	0.48328	0.38863	0.31829
615	0.98122	0.91679	0.86784	0.81081	0.77812	0.73942	0.72503	0.71976	0.7103	0.71164		615	0.98541	0.93024	0.88691	0.85499	0.83981	0.82512	0.75687	0.64994	0.54146	0.44398		615	0.98014	0.93942	0.92029	0.90206	0.83791	0.69355	0.57016	0.4842	0.39434	0.31677
616	0.97514	0.91897	0.86331	0.8137	0.79084	0.73933	0.72538	0.7148	0.71645	0.73034		616	0.99056	0.92401	0.87835	0.85645	0.83772	0.81844	0.769	0.64978	0.53759	0.44986		616	0.98494	0.9406	0.92407	0.9015	0.83767	0.69602	0.57715	0.48342	0.39524	0.31924
617	0.98055	0.91071	0.85844	0.81865	0.78389	0.75099	0.72584	0.71304	0.71549	0.72144		617	0.99003	0.92451	0.89015	0.86154	0.84641	0.83116	0.76593	0.65736	0.54106	0.45258		617	0.99167	0.93529	0.93112	0.90835	0.83966	0.69437	0.57599	0.48457	0.39724	0.32294
618	0.98636	0.90968	0.86531	0.80584	0.78408	0.75358	0.73695	0.71907	0.72608	0.71668		618	0.99979	0.92463	0.88628	0.86389	0.84951	0.82545	0.76651	0.65038	0.5421	0.45149		618	0.98803	0.94408	0.93325	0.90481	0.83955	0.70136	0.57628	0.48685	0.39818	0.32464
619	0.97164	0.92049	0.87351	0.82112	0.79138	0.75222	0.72362	0.71915	0.71943	0.71224		619	0.99278	0.92719	0.89964	0.86794	0.85196	0.83776	0.76701	0.65117	0.54754	0.45071		619	0.98942	0.94659	0.93234	0.90597	0.84966	0.70186	0.57755	0.49119	0.40169	0.32078
620	0.98007	0.91308	0.86222	0.81552	0.77842	0.74596	0.72259	0.7063	0.71354	0.72291		620	0.99212	0.93567	0.89892	0.86388	0.84858	0.83451	0.77182	0.6557	0.55095	0.46007		620	0.98823	0.95126	0.93929	0.91253	0.84764	0.70524	0.58111	0.4947	0.40187	0.3244
621	0.9814	0.91188	0.8652	0.81488	0.79445	0.74777	0.73001	0.72034	0.72337	0.71914		621	1.00721	0.93946	0.8966	0.86122	0.86163	0.83091	0.77516	0.65713	0.54567	0.455		621	0.98466	0.95436	0.93607	0.91426	0.84877	0.70081	0.5781	0.49157	0.4016	0.32747
622	0.97556	0.91531	0.8723	0.82	0.78648	0.7602	0.73664	0.71134	0.70817	0.72751		622	0.99892	0.94318	0.88803	0.86145	0.85101	0.84234	0.78192	0.66135	0.54925	0.45859		622	0.99096	0.95287	0.93405	0.9098	0.84917	0.70433	0.57783	0.49001	0.4018	0.32662
623	0.97901	0.91466	0.87793	0.80488	0.77902	0.75411	0.72407	0.7211	0.72816	0.73041		623	0.99614	0.93879	0.89179	0.87518	0.85593	0.83056	0.7776	0.66	0.55557	0.45464		623	0.98877	0.9529	0.93443	0.90929	0.84946	0.70028	0.57725	0.49383	0.40423	0.3314
624	0.96767	0.91657	0.87977	0.80464	0.78973	0.75725	0.71732	0.71002	0.70906	0.71527		624	0.9991	0.94057	0.89647	0.859	0.85722	0.84549	0.77828	0.6633	0.55133	0.45918		624	0.99628	0.9546	0.93315	0.91106	0.85241	0.7003	0.57183	0.48923	0.4071	0.32574
625	0.98654	0.9258	0.86592	0.80479	0.78904	0.75647	0.72556	0.74132	0.7152	0.71875		625	0.99751	0.93228	0.89356	0.86619	0.86195	0.83831	0.78082	0.66653	0.55208	0.46254		625	0.98753	0.95765	0.93727	0.90809	0.85101	0.69795	0.57546	0.49216	0.40385	0.32705
626	0.99013	0.92272	0.87178	0.81712	0.78253	0.74741	0.73043	0.72689	0.72299	0.71028		626	0.99488	0.942	0.88891	0.86913	0.85467	0.84931	0.78197	0.66	0.55789	0.4601		626	0.99215	0.96142	0.93568	0.91515	0.84433	0.69914	0.58092	0.48911	0.4074	0.33057
627	0.98047	0.9215	0.85957	0.8083	0.77636	0.74601	0.73731	0.72176	0.72622	0.7227		627	0.99792	0.94063	0.89439	0.87126	0.86283	0.84334	0.78596	0.66655	0.55852	0.46047		627	0.99185	0.949	0.93355	0.9109	0.84767	0.69802	0.57419	0.49388	0.40282	0.32856
628	0.97765	0.91966	0.86649	0.81586	0.78559	0.75772	0.72589	0.70831	0.71781	0.72258		628	0.99454	0.93103	0.8975	0.86669	0.85564	0.84207	0.78757	0.66815	0.55478	0.46562		628	1	0.95693	0.93767	0.90847	0.84262	0.69588	0.5717	0.4933	0.40373	0.33197
629	0.9809	0.91118	0.86073	0.81001	0.78223	0.74351	0.73065	0.72034	0.71609	0.72381		629	0.99506	0.94294	0.90046	0.86992	0.85646	0.84212	0.78078	0.66384	0.55992	0.4665		629	0.98535	0.9542	0.93885	0.90928	0.84261	0.69967	0.57339	0.48963	0.40225	0.33544
630	0.98084	0.91287	0.86646	0.8114	0.78671	0.75265	0.73282	0.71698	0.7143	0.7187		630	0.99708	0.93482	0.89997	0.86434	0.85336	0.84209	0.79136	0.66414	0.56488	0.46764		630	0.99133	0.94342	0.93382	0.91061	0.84454	0.70372	0.57287	0.49673	0.40376	0.33014
631	0.98283	0.90782	0.86097	0.82967	0.78592	0.75469	0.74181	0.72201	0.70615	0.71033		631	1	0.93799	0.89463	0.86761	0.8513	0.83482	0.78203	0.67215	0.55836	0.46704		631	0.98736	0.94486	0.92756	0.91045	0.84214	0.69488	0.56835	0.48827	0.40493	0.32765
632	0.96519	0.89962	0.86922	0.80357	0.78418	0.73473	0.71758	0.71215	0.70817	0.71572		632	0.99481	0.94171	0.89191	0.86779	0.84689	0.84342	0.78127	0.67073	0.56416	0.46602		632	0.98552	0.94793	0.93413	0.9037	0.83811	0.6908	0.56647	0.48591	0.40308	0.32602
633	0.96903	0.91543	0.85159	0.80943	0.7771	0.74906	0.72275	0.73347	0.70785	0.71851		633	0.99568	0.92831	0.89368	0.86264	0.8406	0.84	0.7871	0.66442	0.56233	0.46701		633	0.98263	0.94851	0.93703	0.90616	0.84357	0.68982	0.5681	0.48357	0.40274	0.32932
634	0.97384	0.91356	0.86469	0.80597	0.777	0.75617	0.72902	0.72785	0.71105	0.71041		634	0.99797	0.93393	0.89545	0.86732	0.84697	0.84453	0.78294	0.66669	0.5549	0.46389		634	0.98657	0.94838	0.92759	0.9136	0.83483	0.6837	0.57137	0.48116	0.40327	0.32972
635	0.98804	0.91287	0.85148	0.7999	0.77717	0.75024	0.72961	0.70838	0.71	0.7123		635	0.99391	0.92979	0.89696	0.86693	0.84216	0.83369	0.78477	0.67309	0.55933	0.47111		635	0.9826	0.94511	0.9235	0.90367	0.84223	0.68319	0.56392	0.48219	0.40447	0.32912
636	0.97745	0.90766	0.85878	0.79149	0.7859	0.74644	0.72393	0.72158	0.70432	0.7097		636	0.99116	0.93022	0.89497	0.86687	0.84248	0.84849	0.77983	0.6685	0.56537	0.47092		636	0.9826	0.93922	0.92424	0.90223	0.8369	0.68584	0.56214	0.48789	0.40059	0.3265
637	0.98053	0.91521	0.86943	0.80305	0.78248	0.75267	0.74352	0.72373	0.71803	0.71401		637	0.98922	0.92968	0.89009	0.87983	0.83617	0.84037	0.784	0.66102	0.5655	0.46918		637	0.98206	0.93662	0.92523	0.8987	0.83384	0.68324	0.55578	0.48379	0.4037	0.32757
638	0.97165	0.91207	0.86024	0.79877	0.78422	0.74576	0.73451	0.71236	0.70906	0.70689		638	0.99429	0.92082	0.88974	0.8599	0.83661	0.841	0.78797	0.66452	0.56533	0.46991		638	0.97529	0.93071	0.91879	0.89984	0.8319	0.67589	0.56359	0.47942	0.39945	0.32677
639	0.95642	0.90073	0.85904	0.80494	0.77713	0.74201	0.7223	0.71087	0.71861	0.71265		639	0.99628	0.92975	0.87847	0.86125	0.82964	0.84172	0.78324	0.67481	0.5626	0.47402		639	0.96717	0.9317	0.91745	0.8915	0.83196	0.67806	0.55527	0.47973	0.39814	0.32934
640	0.9732	0.89782	0.85996	0.79157	0.78231	0.7416	0.71976	0.71437	0.71412	0.70743		640	0.98004	0.92579	0.88561	0.85658	0.83483	0.83761	0.77494	0.662	0.5565	0.47493		640	0.9696	0.933	0.91682	0.90009	0.82814	0.67555	0.55163	0.47859	0.39609	0.32711
641	0.97128	0.89909	0.85389	0.80709	0.76599	0.74382	0.72758	0.71551	0.69515	0.71477		641	0.98474	0.92473	0.88364	0.85679	0.82359	0.84244	0.78216	0.66115	0.56213	0.47105		641	0.96049	0.93085	0.91943	0.88794	0.82872	0.67555	0.55327	0.47599	0.39756	0.32912
642	0.95987	0.89596	0.85013	0.78832	0.77634	0.74235	0.71643	0.71599	0.71325	0.7108		642	0.98565	0.9257	0.87723	0.85456	0.82598	0.8312	0.78157	0.66249	0.55911	0.47384		642	0.95876	0.92317	0.91213	0.88573	0.81933	0.65889	0.55322	0.47334	0.39466	0.32425
643	0.96131	0.89541	0.84165	0.80066	0.767	0.72632	0.72369	0.71412	0.702	0.70285		643	0.9919	0.9169	0.88516	0.86244	0.83147	0.84536	0.78114	0.66307	0.56227	0.47376		643	0.95673	0.92172	0.9057	0.88924	0.82361	0.66485	0.54575	0.46959	0.39241	0.32816
644	0.97051	0.89525	0.83621	0.78734	0.76673	0.73465	0.71039	0.6968	0.70289	0.69792		644	0.9822	0.91632	0.87636	0.8597	0.83006	0.82676	0.78373	0.67635	0.55657	0.46998		644	0.94942	0.92135	0.90273	0.87344	0.81393	0.66154	0.54479	0.46519	0.38918	0.32339
645	0.97806	0.89955	0.85299	0.78835	0.76979	0.74292	0.71512	0.69853	0.69913	0.69424		645	0.97647	0.91505	0.87772	0.85196	0.83087	0.83283	0.77613	0.6653	0.56318	0.4709		645	0.95135	0.90502	0.89494	0.87649	0.81116	0.66088	0.54061	0.46608	0.39252	0.32275
646	0.96305	0.8895	0.84204	0.7748	0.76372	0.73231	0.71679	0.69658	0.71296	0.70138		646	0.97443	0.9152	0.87364	0.85446	0.82166	0.82975	0.77877	0.66751	0.56189	0.47605		646	0.94175	0.90797	0.89625	0.87422	0.80377	0.65214	0.5419	0.45996	0.38702	0.32118
647	0.94394	0.88798	0.83923	0.79068	0.76322	0.72207	0.70503	0.70518	0.69432	0.6988		647	0.98153	0.91528	0.87272	0.85582	0.83413	0.83185	0.77803	0.66891	0.55823	0.46415		647	0.94705	0.90616	0.88696	0.8609	0.80348	0.65199	0.53447	0.46056	0.38569	0.31997
648	0.95943	0.87005	0.83866	0.78836	0.75773	0.7228	0.7011	0.70746	0.69714	0.69468		648	0.97655	0.90323	0.86865	0.8544	0.82672	0.83634	0.77737	0.66279	0.5527	0.47809		648	0.93721	0.90504	0.88198	0.86669	0.79776	0.64642	0.53661	0.4595	0.38377	0.31936
649	0.95002	0.87724	0.84093	0.77347	0.76365	0.72846	0.69635	0.70244	0.68877	0.70005		649	0.9719	0.90644	0.86944	0.84504	0.82638	0.83403	0.77062	0.66561	0.5605	0.46867		649	0.93066	0.89912	0.89086	0.85907	0.79234	0.64554	0.52649	0.45764	0.38829	0.3186
650	0.92843	0.8781	0.84457	0.78042	0.75066	0.72082	0.70205	0.69386	0.68499	0.69112		650	0.96962	0.9041	0.87174	0.85299	0.81705	0.82868	0.76369	0.65749	0.55454	0.47104		650	0.93154	0.89335	0.87511	0.85718	0.78016	0.6365	0.52174	0.45097	0.38238	0.32009
651	0.94432	0.86994	0.82328	0.7705	0.76191	0.72577	0.71126	0.68645	0.68823	0.68491		651	0.95605	0.90673	0.87222	0.84398	0.82819	0.81853	0.77066	0.66261	0.55725	0.46612		651	0.92171	0.88992	0.86772	0.84944	0.78474	0.6347	0.51807	0.45425	0.38098	0.31755
652	0.93629	0.88066	0.82741	0.78265	0.74911	0.72134	0.69423	0.68056	0.684	0.68571		652	0.9614	0.90203	0.86926	0.83849	0.82416	0.81918	0.75955	0.66015	0.5587	0.47549		652	0.90862	0.88064	0.86289	0.84451	0.77482	0.62342	0.51958	0.44797	0.37752	0.31615
653	0.92769	0.88315	0.82933	0.7604	0.74302	0.70505	0.70657	0.69899	0.67208	0.69661		653	0.95608	0.9031	0.86828	0.84262	0.81912	0.82156	0.7653	0.6613	0.55744	0.46768		653	0.90415	0.87597	0.8577	0.83621	0.77539	0.62927	0.51705	0.4438	0.37518	0.31005
654	0.91805	0.87096	0.83565	0.75982	0.74176	0.70761	0.68616	0.68129	0.68344	0.67872		654	0.94645	0.89741	0.85978	0.83648	0.80363	0.81629	0.76444	0.65202	0.55523	0.4677		654	0.89975	0.87159	0.84949	0.83446	0.77141	0.62497	0.50716	0.4403	0.37651	0.31328
655	0.94121	0.86161	0.81813	0.75143	0.73558	0.71244	0.70148	0.68092	0.6858	0.68381		655	0.94359	0.89077	0.85445	0.82995	0.821	0.81425	0.76285	0.65357	0.55331	0.46698		655	0.88977	0.85898	0.85363	0.82522	0.76967	0.6142	0.50931	0.44235	0.36966	0.3126
656	0.91916	0.84896	0.79616	0.75566	0.735	0.71198	0.69336	0.66991	0.67781	0.67265		656	0.95893	0.89122	0.85231	0.83392	0.801	0.81329	0.75448	0.65473	0.54799	0.46563		656	0.88447	0.85168	0.84281	0.82126	0.75589	0.61146	0.50195	0.43283	0.36956	0.30762
657	0.91506	0.8607	0.81022	0.75652	0.72553	0.69946	0.68711	0.66699	0.67223	0.66806		657	0.94306	0.87616	0.85309	0.82284	0.81579	0.81282	0.74246	0.65007	0.55052	0.45999		657	0.87615	0.84356	0.8384	0.81352	0.74125	0.60522	0.50424	0.42801	0.36435	0.30281
658	0.88373	0.83979	0.80091	0.73991	0.72686	0.70131	0.6901	0.66727	0.6681	0.65657		658	0.94219	0.88648	0.83675	0.82567	0.80414	0.80208	0.74895	0.64204	0.54232	0.45927		658	0.86927	0.84458	0.83089	0.80905	0.74339	0.60244	0.4951	0.42686	0.36153	0.3045
659	0.89915	0.84555	0.77734	0.74934	0.72327	0.69544	0.67735	0.67751	0.67803	0.65419		659	0.93256	0.88541	0.83159	0.81235	0.80761	0.79864	0.74535	0.64779	0.54117	0.46548		659	0.8651	0.83124	0.82739	0.80226	0.73552	0.59229	0.49211	0.41934	0.36146	0.30627
660	0.90492	0.82964	0.78328	0.75261	0.7267	0.69808	0.66832	0.67053	0.66206	0.66614		660	0.93778	0.87469	0.83901	0.82183	0.80218	0.79796	0.7407	0.6385	0.54714	0.45653		660	0.85951	0.838	0.81766	0.79932	0.73682	0.59033	0.48233	0.41784	0.3607	0.30154
661	0.89144	0.83124	0.78048	0.73121	0.70683	0.6819	0.66799	0.66212	0.65433	0.65016		661	0.92644	0.86882	0.83113	0.81054	0.80053	0.79757	0.73732	0.64206	0.54765	0.45706		661	0.84728	0.83225	0.81192	0.79068	0.71956	0.58649	0.4828	0.4123	0.35751	0.29678
662	0.89787	0.83442	0.7804	0.72943	0.71048	0.68532	0.65227	0.65824	0.66579	0.65694		662	0.92224	0.86868	0.82997	0.80607	0.80167	0.78985	0.736	0.63909	0.54309	0.45698		662	0.84266	0.81572	0.80912	0.78695	0.71608	0.57877	0.47532	0.41047	0.35572	0.29853
663	0.88497	0.82299	0.78463	0.72157	0.69995	0.67804	0.65941	0.66475	0.64495	0.63997		663	0.92496	0.86495	0.83047	0.80879	0.79088	0.7776	0.72765	0.63825	0.54109	0.45396		663	0.83389	0.80991	0.79048	0.77798	0.7123	0.57786	0.47069	0.41257	0.35202	0.29557
664	0.87307	0.82386	0.76408	0.71578	0.69891	0.68118	0.65931	0.66095	0.65127	0.64856		664	0.90609	0.85613	0.81666	0.79902	0.77934	0.78395	0.72278	0.62986	0.53609	0.45502		664	0.83225	0.80477	0.78963	0.77347	0.71532	0.5732	0.46762	0.41089	0.34833	0.29312
665	0.87438	0.81813	0.77326	0.72131	0.69872	0.67058	0.64931	0.64748	0.65207	0.64329		665	0.91245	0.84943	0.81249	0.80088	0.77669	0.77758	0.72917	0.62724	0.53699	0.44699		665	0.8288	0.79598	0.78881	0.77837	0.71056	0.56649	0.46932	0.40787	0.34985	0.29008
666	0.8558	0.80369	0.76085	0.70634	0.6895	0.67715	0.65035	0.64415	0.63037	0.65211		666	0.90907	0.85097	0.80501	0.79936	0.78239	0.78433	0.73073	0.62779	0.53025	0.45038		666	0.82532	0.7996	0.7931	0.76709	0.70653	0.56166	0.47213	0.40033	0.34887	0.29236
667	0.85301	0.81391	0.75565	0.70748	0.68566	0.65667	0.6503	0.64852	0.64704	0.63181		667	0.89371	0.83991	0.81546	0.79784	0.77141	0.77427	0.7235	0.63285	0.5376	0.45141		667	0.82002	0.78397	0.78131	0.76368	0.70381	0.56054	0.46554	0.40484	0.34793	0.29244
668	0.84195	0.78494	0.74801	0.69581	0.67735	0.66971	0.63778	0.63314	0.64422	0.6471		668	0.9042	0.85243	0.81799	0.79517	0.79003	0.78919	0.73555	0.62971	0.53627	0.45002		668	0.81291	0.78721	0.77463	0.75574	0.69002	0.55799	0.45823	0.39565	0.34159	0.28973
669	0.86639	0.78141	0.73708	0.70234	0.67153	0.64998	0.63529	0.63448	0.62864	0.6272		669	0.90381	0.84648	0.81372	0.78408	0.77735	0.7835	0.72949	0.63061	0.53194	0.45513		669	0.78844	0.76565	0.75143	0.73981	0.67948	0.53932	0.44228	0.3853	0.33362	0.28492
670	0.83497	0.77611	0.73794	0.68574	0.66659	0.65288	0.63903	0.63419	0.62749	0.62225		670	0.8916	0.84154	0.80805	0.78251	0.76888	0.77561	0.72119	0.62921	0.53104	0.44615		670	0.77604	0.75689	0.73805	0.72204	0.66446	0.53649	0.44082	0.38288	0.32906	0.27968
671	0.84068	0.77321	0.74689	0.69259	0.67074	0.64786	0.62949	0.63518	0.62759	0.62305		671	0.88158	0.8388	0.80426	0.78274	0.76109	0.76545	0.70725	0.61588	0.52516	0.44738		671	0.76325	0.73366	0.72813	0.70994	0.65674	0.52808	0.42649	0.37248	0.32347	0.27215
672	0.83177	0.7727	0.72995	0.68508	0.66601	0.63761	0.6178	0.61646	0.62331	0.62822		672	0.8689	0.82798	0.78734	0.77362	0.75354	0.76134	0.70271	0.61068	0.51787	0.43943		672	0.75522	0.72788	0.71996	0.70014	0.64218	0.51571	0.42319	0.3731	0.31829	0.26986
673	0.82679	0.76966	0.7283	0.67105	0.65394	0.62961	0.63017	0.61048	0.62155	0.62266		673	0.86269	0.81419	0.78103	0.75776	0.74866	0.74179	0.68405	0.61195	0.51034	0.43353		673	0.74753	0.71657	0.71208	0.69607	0.63697	0.51007	0.4191	0.36803	0.31488	0.26728
674	0.81224	0.75998	0.7232	0.67994	0.64883	0.61083	0.62687	0.60916	0.61525	0.62546		674	0.86362	0.80836	0.77378	0.74905	0.73826	0.72835	0.68465	0.59703	0.50574	0.43443		674	0.73211	0.70778	0.70251	0.68695	0.62252	0.50858	0.41588	0.36561	0.3128	0.26279
675	0.82457	0.75619	0.73021	0.67518	0.64746	0.6409	0.61665	0.61211	0.59869	0.61416		675	0.85349	0.79874	0.76721	0.75129	0.7344	0.73349	0.6834	0.59612	0.51216	0.42403		675	0.71826	0.69981	0.6911	0.6794	0.62859	0.49448	0.40816	0.35514	0.30865	0.26001
676	0.81286	0.746	0.72467	0.67259	0.64622	0.61338	0.60968	0.61703	0.60106	0.60538		676	0.84177	0.78933	0.76412	0.73694	0.7315	0.72582	0.67399	0.58839	0.50216	0.42542		676	0.71099	0.68722	0.68212	0.67305	0.62025	0.48695	0.40571	0.35786	0.30601	0.25929
677	0.808	0.73963	0.69929	0.6593	0.6478	0.60199	0.61314	0.61106	0.58753	0.6177		677	0.83823	0.79159	0.75805	0.74649	0.7195	0.72238	0.67782	0.58042	0.49782	0.41634		677	0.71507	0.68669	0.68012	0.66459	0.60439	0.48839	0.40068	0.34689	0.30505	0.25649
678	0.79854	0.73646	0.70857	0.64963	0.63842	0.62402	0.58852	0.60201	0.5994	0.59981		678	0.83407	0.77857	0.75042	0.73005	0.71623	0.71295	0.67158	0.57682	0.49812	0.41854		678	0.7047	0.67228	0.66878	0.65384	0.60173	0.48338	0.39905	0.34247	0.30146	0.2542
679	0.78185	0.72838	0.70516	0.66157	0.62397	0.60316	0.58902	0.59378	0.599	0.592		679	0.82027	0.76754	0.74877	0.71975	0.71975	0.71187	0.66902	0.56819	0.49459	0.41881		679	0.69452	0.66468	0.66787	0.64841	0.60036	0.4727	0.39524	0.34272	0.29857	0.2558
680	0.78637	0.7239	0.6867	0.64476	0.61854	0.59762	0.59288	0.60036	0.60143	0.59139		680	0.8131	0.76546	0.73521	0.71844	0.70587	0.7029	0.65496	0.56614	0.48832	0.40728		680	0.67916	0.66188	0.65201	0.63635	0.58296	0.47228	0.38834	0.33785	0.29188	0.24954
681	0.77103	0.73741	0.68206	0.6389	0.61641	0.60806	0.59036	0.57781	0.60136	0.58694		681	0.80469	0.75475	0.72701	0.70894	0.70237	0.70014	0.65328	0.56085	0.47917	0.40819		681	0.67628	0.65278	0.64405	0.62784	0.5768	0.46727	0.38577	0.33411	0.29369	0.24744
682	0.77728	0.70979	0.67439	0.63305	0.59899	0.60692	0.58489	0.57919	0.57824	0.59415		682	0.80705	0.75871	0.71912	0.70265	0.69417	0.69205	0.64429	0.55649	0.47529	0.4027		682	0.67407	0.65283	0.63661	0.6274	0.57451	0.45771	0.37474	0.3287	0.28737	0.24386
683	0.75485	0.72041	0.6763	0.63466	0.61684	0.59386	0.59001	0.59205	0.58135	0.58487		683	0.7846	0.74594	0.71764	0.7107	0.682	0.68722	0.64556	0.55081	0.47148	0.40281		683	0.6575	0.63544	0.62411	0.61609	0.56874	0.45221	0.37452	0.32387	0.28104	0.24159
684	0.76729	0.70446	0.68147	0.63548	0.60531	0.58262	0.5842	0.58598	0.58225	0.59865		684	0.79263	0.73606	0.7012	0.68924	0.69459	0.67769	0.62539	0.54557	0.47311	0.3996		684	0.64754	0.63449	0.6247	0.6151	0.56227	0.45213	0.36695	0.32208	0.28099	0.24182
685	0.76005	0.69426	0.67382	0.62572	0.61543	0.58557	0.5776	0.57905	0.56461	0.57998		685	0.77192	0.73382	0.70252	0.68847	0.6771	0.66958	0.62206	0.5515	0.47145	0.39899		685	0.64791	0.62033	0.61874	0.60256	0.55704	0.44021	0.36819	0.32148	0.27948	0.23565
686	0.75181	0.69632	0.65657	0.6203	0.59176	0.5914	0.57436	0.57422	0.57068	0.57392		686	0.7711	0.73006	0.70053	0.67287	0.66765	0.67107	0.6247	0.54132	0.45601	0.39161		686	0.63655	0.62328	0.62141	0.60218	0.54401	0.43971	0.35792	0.3198	0.27333	0.23207
687	0.73164	0.70531	0.6583	0.59903	0.60071	0.59247	0.56824	0.5648	0.56748	0.57123		687	0.76523	0.71618	0.69437	0.67429	0.66575	0.66538	0.61393	0.52978	0.45723	0.39746		687	0.62936	0.61364	0.60608	0.59567	0.54123	0.43657	0.35374	0.31134	0.27443	0.23572
688	0.73442	0.69125	0.64572	0.61803	0.58958	0.58171	0.57639	0.55816	0.56106	0.56452		688	0.75332	0.7113	0.68785	0.66068	0.6561	0.66038	0.60226	0.53531	0.4574	0.3881		688	0.62657	0.60511	0.59735	0.5812	0.53876	0.42895	0.35853	0.31145	0.27199	0.22984
689	0.73627	0.67283	0.65319	0.60112	0.60038	0.57648	0.56224	0.56585	0.57087	0.55932		689	0.75466	0.7011	0.68506	0.66656	0.65418	0.65569	0.60138	0.53154	0.45737	0.39281		689	0.62161	0.59742	0.58722	0.57762	0.52911	0.42532	0.34973	0.30787	0.26906	0.227
690	0.721	0.68268	0.64246	0.60498	0.58873	0.57293	0.57465	0.56866	0.56258	0.55882		690	0.75061	0.70325	0.6695	0.66454	0.64927	0.64538	0.60222	0.52133	0.45475	0.38393		690	0.60671	0.59627	0.5823	0.57376	0.52255	0.41748	0.34549	0.30441	0.26376	0.22391
691	0.73013	0.67205	0.64634	0.59106	0.57967	0.57003	0.56888	0.56077	0.55698	0.56207		691	0.73893	0.70157	0.66887	0.65663	0.64242	0.64358	0.60709	0.52189	0.44861	0.38622		691	0.59894	0.58034	0.5786	0.56827	0.51809	0.40994	0.33986	0.30283	0.25936	0.22587
692	0.72259	0.67873	0.62935	0.59392	0.57332	0.55836	0.55607	0.56051	0.55277	0.56259		692	0.72614	0.7052	0.66103	0.64681	0.6395	0.63053	0.59387	0.5221	0.44707	0.37516		692	0.59639	0.57871	0.57031	0.56421	0.50695	0.41058	0.33628	0.29922	0.26035	0.22516
693	0.71794	0.66849	0.63336	0.59913	0.57499	0.56541	0.54658	0.53771	0.54277	0.5564		693	0.72463	0.68984	0.65788	0.64582	0.63815	0.62745	0.58689	0.50988	0.43919	0.38206		693	0.59221	0.57369	0.56547	0.55541	0.50533	0.4088	0.3353	0.29271	0.25775	0.22239
694	0.71516	0.65278	0.63043	0.572	0.58043	0.55238	0.54527	0.54252	0.54584	0.55828		694	0.72258	0.6876	0.65302	0.63388	0.62773	0.63163	0.57834	0.51065	0.44193	0.37427		694	0.58926	0.5637	0.56122	0.55155	0.50891	0.40426	0.33044	0.29089	0.2517	0.21361
695	0.70487	0.65929	0.62162	0.5741	0.56301	0.55892	0.54715	0.54555	0.54648	0.5394		695	0.70066	0.66658	0.64375	0.6262	0.62112	0.61352	0.58283	0.50512	0.42717	0.36309		695	0.57576	0.56195	0.55013	0.54594	0.49187	0.39377	0.3274	0.2946	0.25165	0.21526
696	0.69377	0.65362	0.62389	0.57908	0.55917	0.54244	0.53636	0.52719	0.54553	0.54456		696	0.70014	0.66168	0.63709	0.6195	0.62226	0.60345	0.57492	0.4995	0.42997	0.36118		696	0.57489	0.55258	0.54641	0.53921	0.49508	0.39139	0.32763	0.28744	0.24994	0.21233
697	0.69145	0.64181	0.61413	0.57862	0.56018	0.54002	0.53431	0.54074	0.53246	0.54287		697	0.69811	0.6474	0.63528	0.61234	0.61114	0.60135	0.56707	0.48586	0.42459	0.36522		697	0.56734	0.54124	0.54108	0.53541	0.48644	0.39186	0.31986	0.28431	0.25059	0.21186
698	0.69014	0.63261	0.59903	0.57049	0.56502	0.55527	0.53985	0.52534	0.53666	0.52254		698	0.69499	0.65279	0.6195	0.60895	0.59595	0.60156	0.55834	0.48081	0.4161	0.35225		698	0.56494	0.5395	0.54291	0.51957	0.48321	0.38577	0.32073	0.28019	0.24812	0.20879
699	0.68667	0.63948	0.6024	0.56349	0.54772	0.53608	0.52549	0.52826	0.54526	0.53574		699	0.68346	0.64501	0.62287	0.61807	0.59759	0.59161	0.55776	0.48237	0.41591	0.35416		699	0.55235	0.53564	0.52517	0.52652	0.47541	0.37983	0.31698	0.27629	0.24629	0.20422
700	0.67253	0.6447	0.59215	0.55769	0.53711	0.52547	0.52648	0.52984	0.5362	0.52174		700	0.67913	0.63927	0.61096	0.60581	0.59277	0.59186	0.54914	0.48214	0.41041	0.34926		700	0.54755	0.52542	0.52377	0.51352	0.46648	0.37045	0.31332	0.2744	0.24139	0.20506
701	0.67687	0.62112	0.58715	0.55246	0.5405	0.52096	0.52516	0.5313	0.53314	0.52212		701	0.67022	0.63064	0.60641	0.59218	0.58906	0.57875	0.53441	0.4687	0.40276	0.35057		701	0.53348	0.52389	0.52066	0.50706	0.46586	0.36806	0.30869	0.27218	0.23762	0.20767
702	0.6584	0.62135	0.59952	0.55663	0.55842	0.53045	0.51874	0.50949	0.52647	0.5252		702	0.66869	0.62624	0.60422	0.57754	0.57636	0.58022	0.53694	0.46676	0.40207	0.33947		702	0.53299	0.5151	0.50994	0.50316	0.45757	0.36652	0.3054	0.26671	0.23635	0.20055
703	0.66002	0.6178	0.58532	0.54592	0.53412	0.52382	0.52586	0.50922	0.51808	0.52719		703	0.65714	0.61813	0.59421	0.57331	0.57856	0.57166	0.53452	0.46209	0.40396	0.33219		703	0.52105	0.50953	0.50655	0.49739	0.45693	0.35961	0.30273	0.25962	0.2319	0.19948
704	0.67423	0.62169	0.58589	0.54988	0.52228	0.52369	0.52229	0.52846	0.52183	0.51825		704	0.63887	0.6179	0.58213	0.57752	0.56947	0.57137	0.52933	0.45913	0.40623	0.3349		704	0.52218	0.50679	0.49156	0.48944	0.45238	0.36194	0.29565	0.26328	0.23315	0.19624
705	0.66059	0.60055	0.57616	0.54427	0.54369	0.51522	0.49574	0.5093	0.52061	0.51214		705	0.64264	0.61228	0.57996	0.5674	0.56706	0.55717	0.52016	0.45616	0.39525	0.33827		705	0.51421	0.5001	0.49762	0.48677	0.44748	0.35472	0.29353	0.25263	0.22603	0.19486
706	0.6323	0.62069	0.5909	0.54126	0.52724	0.51391	0.5002	0.49315	0.51323	0.50148		706	0.6315	0.59144	0.57982	0.55769	0.55581	0.55063	0.51244	0.45298	0.38158	0.33442		706	0.51523	0.49384	0.48995	0.47863	0.43628	0.35085	0.29304	0.25354	0.22562	0.18963
707	0.64208	0.60248	0.58574	0.53745	0.52517	0.51066	0.51975	0.51917	0.51635	0.50712		707	0.62952	0.59117	0.57287	0.55582	0.55967	0.54926	0.50338	0.44089	0.37857	0.32542		707	0.50064	0.48978	0.48614	0.47577	0.43422	0.34986	0.29298	0.24835	0.22387	0.18881
708	0.62221	0.59738	0.56315	0.53046	0.52597	0.50258	0.50582	0.50039	0.50677	0.50075		708	0.62556	0.58802	0.56781	0.55103	0.54667	0.54243	0.50368	0.4382	0.38614	0.32441		708	0.50181	0.47833	0.47681	0.46522	0.42788	0.34227	0.28317	0.24705	0.22049	0.18388
709	0.64112	0.59885	0.55724	0.53308	0.52008	0.5228	0.49292	0.48659	0.493	0.51338		709	0.62244	0.57524	0.55181	0.53918	0.54204	0.5405	0.50438	0.44011	0.37886	0.32663		709	0.48569	0.4777	0.47076	0.45521	0.4199	0.33656	0.27899	0.24877	0.21425	0.18853
710	0.62934	0.60055	0.55405	0.52958	0.51945	0.505	0.49503	0.50788	0.49917	0.50005		710	0.60396	0.57861	0.54786	0.54092	0.52977	0.53796	0.49264	0.43448	0.37607	0.31696		710	0.49211	0.46874	0.46979	0.45556	0.42171	0.3357	0.27823	0.24637	0.21683	0.18123
711	0.64057	0.58472	0.5613	0.51176	0.51555	0.49409	0.49695	0.49139	0.4998	0.51604		711	0.60218	0.57301	0.54158	0.53499	0.52803	0.5301	0.49343	0.43121	0.37294	0.3145		711	0.475	0.46761	0.46378	0.44728	0.41363	0.33567	0.27521	0.24461	0.21296	0.18406
712	0.6187	0.58402	0.55953	0.50307	0.51936	0.50616	0.49133	0.47922	0.4877	0.51759		712	0.60383	0.56209	0.54707	0.52799	0.52267	0.52435	0.48608	0.42442	0.36622	0.31568		712	0.47424	0.45501	0.4608	0.44221	0.40964	0.32598	0.26979	0.23891	0.21052	0.17841
713	0.62486	0.58682	0.55494	0.51378	0.51229	0.4898	0.49033	0.4927	0.48498	0.49741		713	0.59527	0.5526	0.52484	0.52681	0.52244	0.52294	0.47758	0.41778	0.36355	0.30902		713	0.47116	0.45482	0.45225	0.44944	0.39976	0.32583	0.26839	0.23694	0.20783	0.17822
714	0.61368	0.56284	0.54758	0.50124	0.49926	0.49231	0.48823	0.49957	0.49951	0.48748		714	0.58249	0.54714	0.53232	0.51763	0.50641	0.50579	0.47032	0.41534	0.35082	0.30246		714	0.46812	0.44673	0.44183	0.43342	0.39617	0.31629	0.26394	0.23282	0.20544	0.17428
715	0.61394	0.555	0.53581	0.50515	0.50079	0.48798	0.4804	0.48517	0.48651	0.48451		715	0.58327	0.54572	0.5224	0.51019	0.50426	0.50152	0.47104	0.41409	0.35841	0.30431		715	0.46039	0.44452	0.43741	0.43048	0.39377	0.31698	0.26089	0.22947	0.20135	0.17409
716	0.62748	0.57665	0.51738	0.514	0.49982	0.48279	0.47657	0.49892	0.4885	0.48108		716	0.56984	0.53685	0.51765	0.50998	0.50386	0.49687	0.46647	0.40681	0.35234	0.30151		716	0.44819	0.44352	0.43076	0.4282	0.38993	0.31785	0.25612	0.22972	0.20216	0.1706
717	0.59849	0.5401	0.53266	0.51518	0.47806	0.48133	0.48451	0.46392	0.48453	0.46924		717	0.55606	0.53973	0.517	0.50461	0.498	0.49245	0.45417	0.39942	0.35215	0.30131		717	0.44085	0.4301	0.42668	0.42544	0.38037	0.303	0.25793	0.22861	0.20019	0.1725
718	0.60259	0.55928	0.51302	0.49456	0.49806	0.48141	0.4758	0.4664	0.48956	0.47673		718	0.56596	0.53206	0.5162	0.49869	0.49062	0.49424	0.45434	0.4015	0.3447	0.29415		718	0.4414	0.4239	0.42032	0.41093	0.38177	0.30658	0.25395	0.22202	0.19783	0.1706
719	0.59367	0.54128	0.52591	0.47912	0.4764	0.46892	0.45647	0.47506	0.47729	0.46374		719	0.55397	0.52493	0.50801	0.49925	0.48478	0.48424	0.44743	0.39891	0.33579	0.2898		719	0.43414	0.42182	0.41703	0.41066	0.37554	0.30042	0.25101	0.22171	0.1928	0.1641
720	0.58637	0.54231	0.51297	0.48744	0.48428	0.46779	0.46621	0.45601	0.47625	0.47986		720	0.54708	0.51634	0.49689	0.48423	0.4815	0.4814	0.44262	0.38964	0.33487	0.28805		720	0.43049	0.41436	0.41816	0.40608	0.36903	0.30011	0.24541	0.21616	0.19676	0.16456
721	0.56708	0.53052	0.50916	0.48881	0.46127	0.44214	0.44536	0.45561	0.46939	0.46102		721	0.54445	0.51139	0.48767	0.48726	0.47757	0.4723	0.43727	0.38306	0.33192	0.28893		721	0.42274	0.41173	0.40504	0.39482	0.3609	0.29322	0.24281	0.21681	0.18991	0.16047
722	0.57109	0.54435	0.51573	0.49328	0.45722	0.4558	0.45958	0.46477	0.45784	0.46327		722	0.53125	0.50191	0.48281	0.46859	0.46336	0.46713	0.43255	0.37985	0.3258	0.28083		722	0.42296	0.40546	0.40203	0.39798	0.36142	0.28404	0.24266	0.21258	0.18936	0.16322
723	0.57098	0.54508	0.50526	0.4693	0.47041	0.45601	0.45376	0.4439	0.46227	0.4471		723	0.52409	0.49143	0.47624	0.47133	0.46384	0.4608	0.43035	0.37231	0.33227	0.2848		723	0.4076	0.40072	0.39847	0.38791	0.35364	0.2864	0.23948	0.21393	0.18754	0.16134
724	0.55546	0.52975	0.50882	0.4681	0.46212	0.44596	0.44125	0.43297	0.46166	0.44107		724	0.5236	0.48313	0.47559	0.4665	0.45703	0.45581	0.42346	0.36883	0.32007	0.2742		724	0.41074	0.39401	0.38988	0.37995	0.35353	0.28427	0.23357	0.20785	0.18302	0.15683
725	0.56026	0.52239	0.49348	0.46537	0.46087	0.44098	0.46123	0.44478	0.46755	0.44754		725	0.51272	0.49197	0.47082	0.46013	0.44902	0.45157	0.42063	0.36433	0.31916	0.27838		725	0.40023	0.38664	0.38715	0.371	0.34258	0.27713	0.23499	0.20791	0.17936	0.1505
726	0.55336	0.5138	0.48866	0.46204	0.45434	0.44081	0.46088	0.44462	0.45401	0.4555		726	0.50494	0.48043	0.46088	0.44674	0.45204	0.44675	0.41076	0.36291	0.32006	0.2698		726	0.39479	0.38341	0.38205	0.3746	0.34152	0.27273	0.22703	0.20177	0.17917	0.1554
727	0.56398	0.5242	0.48129	0.46876	0.44385	0.44171	0.43233	0.44887	0.44059	0.43893		727	0.50963	0.47986	0.46065	0.4566	0.44288	0.43642	0.41043	0.35297	0.31459	0.26375		727	0.38955	0.38159	0.37984	0.3698	0.33779	0.27453	0.22672	0.19535	0.17783	0.15188
728	0.55098	0.49778	0.48265	0.45043	0.43824	0.42709	0.43782	0.42044	0.42339	0.43988		728	0.50007	0.4722	0.45632	0.44026	0.43301	0.44371	0.40872	0.35257	0.31018	0.26506		728	0.38339	0.37285	0.37014	0.36532	0.32741	0.26742	0.22299	0.19246	0.17766	0.14417
729	0.54437	0.49235	0.4836	0.44012	0.43432	0.44892	0.43922	0.43246	0.43633	0.44435		729	0.49677	0.46784	0.44692	0.436	0.43575	0.43235	0.39822	0.35437	0.30528	0.26279		729	0.37918	0.36696	0.36381	0.35669	0.33258	0.26791	0.22001	0.1974	0.17169	0.1494
730	0.54199	0.50037	0.47211	0.45965	0.44072	0.43676	0.43242	0.41964	0.44929	0.43531		730	0.49335	0.45967	0.43025	0.43537	0.42978	0.4274	0.39217	0.34739	0.29739	0.26468		730	0.37813	0.35893	0.35804	0.35339	0.32557	0.25961	0.21751	0.19555	0.17151	0.14649
731	0.52412	0.49935	0.45625	0.43377	0.44001	0.42519	0.42799	0.4131	0.41511	0.42697		731	0.4787	0.4586	0.43751	0.43359	0.41752	0.4247	0.38822	0.34628	0.29582	0.25261		731	0.37463	0.35424	0.35344	0.35565	0.31835	0.26006	0.21617	0.18877	0.16603	0.15035
732	0.52319	0.47628	0.46973	0.43891	0.42317	0.41591	0.41463	0.41105	0.43327	0.42489		732	0.48552	0.44481	0.4285	0.41921	0.41264	0.41065	0.38683	0.33678	0.28661	0.25517		732	0.35826	0.35428	0.35138	0.34148	0.31133	0.25668	0.2121	0.18837	0.16621	0.14027
733	0.50429	0.48625	0.45277	0.42806	0.41717	0.42041	0.4268	0.39892	0.44176	0.446		733	0.47204	0.44831	0.42169	0.4143	0.40774	0.41217	0.3809	0.33609	0.29817	0.25082		733	0.36348	0.34982	0.34632	0.33619	0.31307	0.24774	0.20815	0.18133	0.16436	0.14024
734	0.5084	0.47371	0.45755	0.43886	0.4101	0.41016	0.40134	0.40004	0.42575	0.40624		734	0.46454	0.43073	0.42094	0.40951	0.41146	0.40705	0.37437	0.33185	0.2838	0.24667		734	0.34841	0.34648	0.34414	0.33588	0.30444	0.24578	0.20667	0.17986	0.15921	0.13828
735	0.50717	0.48243	0.43154	0.43082	0.41348	0.40709	0.40902	0.39616	0.41294	0.40033		735	0.46289	0.43368	0.4156	0.40645	0.40377	0.40012	0.37684	0.31861	0.28322	0.24531		735	0.35244	0.33334	0.33239	0.33352	0.30303	0.23783	0.19905	0.17992	0.162	0.13653
736	0.50198	0.47818	0.44731	0.42439	0.39264	0.40464	0.4077	0.39422	0.39682	0.41143		736	0.45964	0.4254	0.4103	0.39778	0.406	0.38713	0.36726	0.31493	0.27709	0.24322		736	0.34863	0.3353	0.33247	0.32555	0.29424	0.24016	0.20449	0.18128	0.15974	0.13482
737	0.51109	0.47091	0.44189	0.4217	0.40254	0.3967	0.3934	0.39972	0.39149	0.40114		737	0.45035	0.41925	0.40099	0.39699	0.39768	0.39625	0.36716	0.31609	0.27602	0.23768		737	0.33843	0.33168	0.32918	0.32318	0.29226	0.24085	0.19964	0.17353	0.1553	0.137
738	0.49287	0.44493	0.44539	0.41283	0.40523	0.40696	0.39253	0.38727	0.39713	0.39726		738	0.43762	0.42327	0.39702	0.39211	0.38943	0.37987	0.35784	0.31644	0.27426	0.23324		738	0.33237	0.32231	0.32791	0.32328	0.2958	0.2381	0.1962	0.17568	0.15431	0.13313
739	0.47938	0.45766	0.43058	0.41191	0.40839	0.38522	0.40249	0.38575	0.39304	0.4143		739	0.44138	0.41593	0.39382	0.38259	0.38825	0.38095	0.35758	0.30846	0.26869	0.23573		739	0.32767	0.32359	0.31672	0.31798	0.28703	0.22875	0.19338	0.17033	0.1502	0.1281
740	0.47993	0.4589	0.43422	0.3868	0.39118	0.3714	0.38788	0.37575	0.38346	0.38666		740	0.43246	0.40945	0.39409	0.3789	0.37455	0.37565	0.35232	0.30506	0.26729	0.22571		740	0.32691	0.30742	0.31359	0.30175	0.28452	0.22792	0.18937	0.17008	0.15064	0.12753
741	0.4688	0.43765	0.40683	0.39619	0.39087	0.40387	0.37737	0.38522	0.37948	0.38371		741	0.42641	0.40145	0.381	0.37502	0.36853	0.37227	0.34232	0.29536	0.26052	0.22398		741	0.31634	0.31109	0.3158	0.3018	0.27869	0.22879	0.1928	0.16877	0.14924	0.12837
742	0.47467	0.44003	0.42321	0.40041	0.37468	0.37187	0.37654	0.37654	0.37265	0.37166		742	0.42441	0.38766	0.37251	0.37037	0.36882	0.35972	0.33605	0.29798	0.25342	0.22166		742	0.31567	0.30881	0.30261	0.30304	0.27289	0.21656	0.18585	0.16716	0.14762	0.12805
743	0.45575	0.42317	0.41162	0.38344	0.3653	0.36491	0.377	0.36477	0.37566	0.37953		743	0.41308	0.38831	0.36829	0.36853	0.36356	0.35951	0.33782	0.28926	0.25781	0.22503		743	0.31227	0.30798	0.29515	0.29537	0.27335	0.22377	0.18524	0.15825	0.14341	0.12092
744	0.45304	0.42021	0.40175	0.36677	0.35772	0.39141	0.37111	0.37626	0.37662	0.38217		744	0.41154	0.38853	0.37113	0.36489	0.35724	0.35178	0.33672	0.28595	0.24986	0.21193		744	0.30256	0.30232	0.29763	0.29134	0.25988	0.21454	0.18353	0.16244	0.14198	0.12591
745	0.44298	0.40802	0.3952	0.3653	0.38074	0.3651	0.36941	0.37227	0.38032	0.36108		745	0.40033	0.3773	0.36557	0.36359	0.35227	0.35337	0.33201	0.28695	0.25342	0.21506		745	0.29736	0.29644	0.29342	0.28271	0.26031	0.21001	0.17768	0.16095	0.13963	0.12219
746	0.4559	0.42891	0.38545	0.37445	0.3511	0.35712	0.35737	0.3555	0.36393	0.37047		746	0.39246	0.37748	0.36065	0.34931	0.36122	0.34193	0.32382	0.28685	0.24409	0.21255		746	0.29199	0.29404	0.28945	0.28716	0.261	0.20857	0.17319	0.15651	0.13972	0.12251
747	0.43256	0.40405	0.39777	0.37235	0.34513	0.35331	0.33342	0.35361	0.3557	0.3566		747	0.38358	0.37129	0.35176	0.34908	0.35052	0.3395	0.31897	0.27946	0.24515	0.20663		747	0.29857	0.28111	0.27876	0.28324	0.2525	0.20495	0.17289	0.15095	0.13612	0.11817
748	0.43752	0.41084	0.39176	0.36168	0.35217	0.35414	0.34754	0.35213	0.35516	0.36816		748	0.38459	0.36248	0.35454	0.33614	0.34689	0.33814	0.31034	0.2734	0.23767	0.20791		748	0.29346	0.27594	0.27979	0.27562	0.25517	0.20522	0.17357	0.14878	0.13612	0.11526
749	0.42824	0.39949	0.3765	0.35911	0.34371	0.35974	0.34938	0.35184	0.34277	0.35403		749	0.38019	0.36568	0.35517	0.34356	0.34041	0.33082	0.30812	0.27414	0.24266	0.20559		749	0.28324	0.27919	0.2686	0.27014	0.25033	0.20158	0.16989	0.14685	0.13584	0.1137
750	0.4353	0.39503	0.36994	0.34445	0.33654	0.34815	0.34511	0.33358	0.32619	0.34665		750	0.38195	0.36294	0.34446	0.33688	0.3324	0.32986	0.30895	0.26998	0.23458	0.20125		750	0.27998	0.27532	0.27577	0.26563	0.24425	0.2008	0.16493	0.15022	0.13159	0.11057
751	0.42314	0.41063	0.36981	0.33315	0.35695	0.32024	0.33753	0.33478	0.3475	0.33696		751	0.37179	0.35055	0.33606	0.33012	0.33391	0.32445	0.3044	0.26882	0.23184	0.2024		751	0.28218	0.26774	0.26724	0.26211	0.23447	0.19303	0.16082	0.14339	0.1275	0.11043
752	0.41337	0.38639	0.37221	0.33371	0.32588	0.34063	0.33104	0.35619	0.34587	0.323		752	0.3713	0.34945	0.33529	0.3289	0.32587	0.32197	0.29925	0.25601	0.22863	0.19873		752	0.2691	0.26486	0.26535	0.26266	0.23865	0.18802	0.16297	0.1444	0.1279	0.10771
753	0.40102	0.38171	0.38008	0.33544	0.33078	0.31641	0.32513	0.31276	0.34205	0.34474		753	0.36387	0.34274	0.3217	0.32892	0.32087	0.31889	0.29107	0.25815	0.23324	0.19574		753	0.27213	0.25986	0.25701	0.25529	0.23736	0.18923	0.16156	0.13973	0.12587	0.10674
754	0.41298	0.39077	0.35546	0.33166	0.33257	0.31629	0.31804	0.34005	0.33505	0.32132		754	0.36266	0.34718	0.32742	0.31808	0.3192	0.31217	0.28749	0.25062	0.22341	0.19626		754	0.26871	0.25345	0.25742	0.25219	0.23085	0.18162	0.15796	0.14174	0.12388	0.10687
755	0.3918	0.38117	0.35341	0.32429	0.31038	0.31906	0.30798	0.32139	0.31928	0.31455		755	0.3543	0.33449	0.32323	0.3162	0.313	0.30852	0.29028	0.2584	0.22182	0.18662		755	0.26374	0.25902	0.25285	0.24376	0.22802	0.18122	0.15474	0.13606	0.12275	0.10754
756	0.4026	0.37082	0.35749	0.33257	0.32017	0.33063	0.30079	0.32155	0.31074	0.3245		756	0.35426	0.33533	0.3087	0.3115	0.31357	0.30353	0.28683	0.24331	0.21599	0.1829		756	0.26322	0.25021	0.2515	0.24442	0.22492	0.17967	0.15703	0.13767	0.12251	0.10487
757	0.39638	0.35503	0.34256	0.31964	0.31794	0.3236	0.31712	0.30937	0.31149	0.31729		757	0.34618	0.3156	0.31204	0.31127	0.30092	0.29831	0.2829	0.24935	0.21039	0.18613		757	0.25246	0.24543	0.25063	0.24449	0.21648	0.18006	0.14682	0.13235	0.12141	0.10306
758	0.38368	0.37059	0.34086	0.31097	0.31303	0.31321	0.30161	0.31935	0.31075	0.31517		758	0.33738	0.32345	0.30523	0.29997	0.293	0.30044	0.27893	0.24326	0.20786	0.18055		758	0.24684	0.24456	0.24129	0.23366	0.2104	0.17824	0.15311	0.1307	0.12024	0.10406
759	0.38831	0.34194	0.33001	0.31267	0.32029	0.30087	0.30861	0.30726	0.3085	0.31385		759	0.33733	0.32096	0.31219	0.30038	0.30053	0.29116	0.27232	0.23939	0.20721	0.1788		759	0.24722	0.23779	0.23952	0.23618	0.2103	0.17138	0.1472	0.13054	0.11814	0.09987
760	0.37512	0.34615	0.32635	0.31359	0.29326	0.30029	0.28679	0.31246	0.30279	0.28602		760	0.32985	0.30898	0.29991	0.30067	0.28572	0.28227	0.26549	0.23561	0.20793	0.18002		760	0.23994	0.23334	0.23228	0.23353	0.20692	0.17128	0.14569	0.1332	0.11499	0.09552
761	0.38972	0.35052	0.32083	0.30829	0.32318	0.29017	0.30256	0.29483	0.28508	0.29932		761	0.32501	0.30628	0.30081	0.28693	0.28755	0.28154	0.26162	0.23721	0.20874	0.17739		761	0.23525	0.2307	0.23278	0.22888	0.20507	0.16878	0.14238	0.13153	0.11268	0.09671
762	0.36618	0.33357	0.31939	0.29441	0.29993	0.27949	0.28452	0.29448	0.29698	0.28468		762	0.32688	0.30644	0.29175	0.28272	0.27987	0.28505	0.26574	0.23613	0.20034	0.17365		762	0.23275	0.23185	0.22523	0.22458	0.20635	0.17198	0.13692	0.12451	0.11471	0.09773
763	0.35225	0.33449	0.33513	0.31423	0.28414	0.29865	0.2831	0.28472	0.28373	0.27567		763	0.31045	0.30097	0.28397	0.28391	0.28465	0.27906	0.25463	0.23052	0.19921	0.17248		763	0.23524	0.22269	0.22018	0.22146	0.19945	0.1587	0.14006	0.12745	0.11094	0.0949
764	0.365	0.3403	0.30861	0.30772	0.28404	0.27126	0.27476	0.29574	0.27587	0.29413		764	0.30993	0.29799	0.28161	0.27608	0.2764	0.27881	0.24835	0.22246	0.20467	0.16855		764	0.22492	0.22533	0.21582	0.22008	0.19876	0.16084	0.13626	0.12016	0.10704	0.09326
765	0.34627	0.31855	0.31923	0.30617	0.27591	0.27728	0.27413	0.28131	0.28775	0.28099		765	0.30627	0.29231	0.28729	0.27677	0.27185	0.26897	0.23869	0.21899	0.18961	0.16717		765	0.22041	0.21414	0.21532	0.21133	0.1939	0.15524	0.13497	0.11767	0.11038	0.09308
766	0.36709	0.328	0.32649	0.28409	0.27992	0.2699	0.2691	0.28596	0.27896	0.27575		766	0.30771	0.28773	0.27101	0.27069	0.2685	0.26831	0.24269	0.21879	0.19223	0.1619		766	0.2183	0.20921	0.21248	0.21052	0.19055	0.15694	0.13103	0.11724	0.10653	0.08797
767	0.36777	0.34571	0.30149	0.299	0.28034	0.25779	0.27932	0.26264	0.27021	0.26675		767	0.30621	0.28343	0.27564	0.26404	0.26879	0.26001	0.24308	0.21638	0.18893	0.16111		767	0.21748	0.20633	0.20423	0.20742	0.18282	0.14681	0.12879	0.11513	0.10181	0.08801
768	0.34585	0.32941	0.29471	0.26645	0.272	0.25732	0.27125	0.27453	0.27684	0.25918		768	0.30039	0.28377	0.26461	0.26488	0.24859	0.25947	0.23678	0.21702	0.18433	0.16121		768	0.22139	0.20859	0.20367	0.20213	0.18556	0.14806	0.12626	0.1134	0.10147	0.08791
769	0.34746	0.30467	0.29061	0.28075	0.2825	0.25627	0.25874	0.25527	0.26195	0.25851		769	0.29398	0.27412	0.26914	0.26731	0.25573	0.2532	0.2316	0.20394	0.1807	0.16042		769	0.20175	0.20101	0.2043	0.2002	0.17869	0.14501	0.127	0.11637	0.10051	0.08451
770	0.33074	0.30671	0.29911	0.28433	0.27226	0.26311	0.26076	0.27419	0.26652	0.26161		770	0.28469	0.27287	0.25919	0.25471	0.25525	0.2542	0.23117	0.2044	0.18645	0.16072		770	0.20673	0.1971	0.19957	0.19531	0.18279	0.15154	0.12282	0.11177	0.09876	0.08517
771	0.31863	0.31089	0.29476	0.27914	0.25282	0.24769	0.2585	0.26742	0.26263	0.26206		771	0.28304	0.27416	0.25115	0.24876	0.24919	0.2456	0.23221	0.1989	0.1843	0.15631		771	0.20648	0.20659	0.20256	0.1962	0.18148	0.14782	0.12143	0.10903	0.09732	0.07838
772	0.33493	0.30324	0.27771	0.2655	0.25613	0.25237	0.24508	0.25507	0.25919	0.25665		772	0.28563	0.24807	0.25858	0.25637	0.25324	0.24229	0.22792	0.19426	0.17457	0.15311		772	0.20616	0.19678	0.1939	0.19172	0.1738	0.1455	0.1196	0.10719	0.09543	0.08108
773	0.32681	0.30642	0.29425	0.25672	0.2453	0.25752	0.26076	0.24555	0.25243	0.25027		773	0.26635	0.26273	0.24794	0.2496	0.24471	0.24246	0.22471	0.20185	0.17046	0.1487		773	0.19328	0.18704	0.1859	0.18757	0.17028	0.14092	0.12024	0.10478	0.09169	0.07859
774	0.30466	0.28693	0.27714	0.25669	0.2592	0.24863	0.24052	0.25669	0.27148	0.2593		774	0.27228	0.25169	0.25457	0.24531	0.23874	0.23506	0.22366	0.1965	0.16859	0.14867		774	0.18933	0.19036	0.19266	0.1879	0.1697	0.12975	0.11959	0.10014	0.09481	0.07986
775	0.31644	0.28566	0.27992	0.26187	0.24656	0.23971	0.23816	0.23125	0.24707	0.23754		775	0.2621	0.25056	0.23739	0.23389	0.23453	0.23495	0.21812	0.19327	0.17023	0.14279		775	0.18739	0.18486	0.18587	0.18302	0.16667	0.13581	0.11556	0.10077	0.09136	0.07913
776	0.29109	0.28776	0.2705	0.25902	0.24496	0.2364	0.2298	0.24745	0.2426	0.24092		776	0.2781	0.24573	0.24142	0.23689	0.24069	0.22398	0.21038	0.19404	0.1645	0.14389		776	0.18841	0.17924	0.1828	0.18484	0.16662	0.13165	0.11453	0.10227	0.09179	0.07808
777	0.29747	0.27365	0.2659	0.26541	0.22829	0.20735	0.23285	0.23116	0.2315	0.24732		777	0.26189	0.24362	0.23791	0.23841	0.23258	0.22998	0.21967	0.18401	0.1674	0.14213		777	0.19127	0.1845	0.1808	0.17958	0.16121	0.13602	0.10906	0.0966	0.08923	0.07841
778	0.29578	0.28787	0.27014	0.24277	0.25018	0.23247	0.23223	0.22286	0.24486	0.24949		778	0.25791	0.24637	0.24142	0.23293	0.23003	0.22799	0.21212	0.18126	0.16044	0.13563		778	0.17988	0.17988	0.17495	0.16991	0.16487	0.13013	0.10913	0.0983	0.08783	0.07344
779	0.30077	0.27481	0.26054	0.2308	0.23243	0.22141	0.23302	0.21899	0.22278	0.22216		779	0.25402	0.24303	0.23074	0.22361	0.22628	0.22297	0.20488	0.18452	0.16271	0.13119		779	0.18094	0.17955	0.16913	0.17167	0.15599	0.12847	0.10786	0.09825	0.08442	0.07741
780	0.28947	0.28146	0.23398	0.22827	0.2529	0.22397	0.2418	0.22018	0.23495	0.23482		780	0.25353	0.23423	0.22945	0.22208	0.22179	0.2162	0.20453	0.18423	0.16668	0.13608		780	0.17382	0.16892	0.16618	0.17475	0.15211	0.12811	0.11116	0.09803	0.08491	0.07467
781	0.27135	0.2706	0.25107	0.23693	0.23216	0.2106	0.22614	0.23521	0.21505	0.22179		781	0.24092	0.23421	0.22472	0.21575	0.21559	0.22147	0.2024	0.17776	0.15567	0.13879		781	0.17337	0.17496	0.1665	0.163	0.15089	0.11828	0.10588	0.09594	0.08751	0.07424
782	0.28279	0.27194	0.25316	0.22436	0.23016	0.19888	0.21839	0.22105	0.22973	0.22478		782	0.24787	0.2248	0.22392	0.21493	0.21725	0.21383	0.19673	0.17468	0.15825	0.13017		782	0.1729	0.1653	0.16719	0.16389	0.15319	0.12006	0.10325	0.09302	0.08223	0.07212
783	0.26165	0.25017	0.22771	0.22636	0.21412	0.19957	0.2149	0.21577	0.21538	0.21909		783	0.24136	0.22623	0.2203	0.20558	0.21107	0.2085	0.19514	0.17374	0.14558	0.1354		783	0.16955	0.16139	0.16657	0.15542	0.145	0.12007	0.10061	0.09182	0.08171	0.06936
784	0.27923	0.25726	0.23245	0.22469	0.22337	0.22013	0.22258	0.2245	0.21853	0.21962		784	0.2353	0.2301	0.21235	0.21373	0.20913	0.20545	0.19579	0.17049	0.15317	0.1331		784	0.16667	0.16273	0.15948	0.15979	0.14493	0.12005	0.09977	0.09207	0.08191	0.07
785	0.27749	0.24118	0.21625	0.21682	0.21634	0.21362	0.19962	0.2033	0.22754	0.1997		785	0.2333	0.22118	0.21639	0.21339	0.21016	0.20124	0.19152	0.17024	0.14946	0.12359		785	0.16177	0.16071	0.15843	0.15242	0.13799	0.11835	0.09814	0.08489	0.07855	0.07099
786	0.27071	0.25303	0.22911	0.21669	0.21425	0.20539	0.20218	0.1967	0.2112	0.20834		786	0.23471	0.21738	0.2153	0.20631	0.20225	0.20247	0.19137	0.1638	0.15053	0.12086		786	0.15919	0.15594	0.1486	0.15186	0.14298	0.11599	0.09775	0.08666	0.08207	0.06658
787	0.25392	0.23688	0.23001	0.19926	0.19973	0.18596	0.20932	0.19437	0.22228	0.21945		787	0.22811	0.21076	0.20809	0.2086	0.19389	0.20512	0.18315	0.16491	0.14734	0.12094		787	0.15989	0.15106	0.15602	0.15235	0.14043	0.10955	0.09888	0.09207	0.08162	0.06876
788	0.25325	0.2419	0.21074	0.19569	0.2039	0.20493	0.20463	0.20713	0.20356	0.2105		788	0.2188	0.20929	0.20306	0.19817	0.20458	0.19637	0.18085	0.16026	0.14369	0.12198		788	0.15471	0.15527	0.15133	0.15123	0.13305	0.11106	0.09317	0.08847	0.07622	0.06809
789	0.25224	0.25046	0.22049	0.2111	0.19881	0.2019	0.19504	0.17747	0.19962	0.18758		789	0.22189	0.21283	0.19174	0.19143	0.19703	0.18853	0.18347	0.15956	0.13939	0.12014		789	0.15229	0.14825	0.14581	0.15304	0.13208	0.10965	0.0903	0.08207	0.07634	0.0618
790	0.2427	0.22063	0.21656	0.20433	0.19974	0.19317	0.19443	0.20467	0.20003	0.20099		790	0.21695	0.21894	0.19929	0.19162	0.18769	0.19088	0.17514	0.16342	0.13442	0.11975		790	0.15174	0.14929	0.14738	0.14526	0.12718	0.10285	0.09217	0.08606	0.07028	0.06349
791	0.24425	0.21122	0.21079	0.19207	0.19286	0.1967	0.19011	0.19615	0.20701	0.19491		791	0.21273	0.20512	0.1916	0.18727	0.19398	0.19423	0.17754	0.15802	0.13952	0.11282		791	0.1518	0.14451	0.14452	0.14518	0.13215	0.10695	0.09065	0.08161	0.0729	0.06206
792	0.24408	0.21498	0.20504	0.19635	0.19202	0.18369	0.19219	0.19879	0.18249	0.19545		792	0.21649	0.20057	0.1966	0.19107	0.1881	0.18534	0.1758	0.15004	0.12792	0.1163		792	0.15081	0.14236	0.14287	0.13596	0.12543	0.10356	0.08813	0.07978	0.06869	0.06505
793	0.22449	0.22621	0.20959	0.19694	0.18413	0.19137	0.18693	0.18999	0.18627	0.18422		793	0.21246	0.2006	0.19793	0.18247	0.184	0.17559	0.17626	0.14674	0.12965	0.11397		793	0.1427	0.1424	0.13974	0.13617	0.12777	0.10708	0.08969	0.07801	0.07035	0.0605
794	0.23152	0.20656	0.19295	0.18648	0.18658	0.19255	0.16772	0.18618	0.18589	0.19018		794	0.20156	0.19038	0.18491	0.18394	0.18025	0.18053	0.16807	0.14961	0.12922	0.11197		794	0.13924	0.13376	0.13637	0.13314	0.12955	0.1027	0.08722	0.08194	0.06638	0.06143
795	0.22515	0.20006	0.20364	0.18626	0.16541	0.1598	0.16627	0.17231	0.18753	0.20112		795	0.19465	0.19475	0.18668	0.18334	0.18166	0.17251	0.16606	0.14794	0.12059	0.10815		795	0.14126	0.13141	0.13328	0.13332	0.12298	0.0974	0.08589	0.07787	0.06576	0.05924
796	0.22718	0.2122	0.2027	0.17141	0.17609	0.17424	0.17921	0.18006	0.18714	0.17229		796	0.19908	0.19625	0.18466	0.17963	0.17508	0.17519	0.16398	0.14348	0.1344	0.11483		796	0.13717	0.13461	0.13122	0.12967	0.12168	0.10306	0.08278	0.07581	0.06584	0.05505
797	0.20485	0.20515	0.19102	0.1882	0.16605	0.16934	0.1724	0.17228	0.19189	0.1901		797	0.1958	0.18683	0.17391	0.17659	0.17509	0.16871	0.16368	0.13983	0.12207	0.11444		797	0.13371	0.13666	0.12976	0.12638	0.12085	0.0969	0.0826	0.07325	0.0664	0.05407
798	0.23334	0.20417	0.19579	0.16903	0.16894	0.16403	0.17	0.17808	0.16571	0.1823		798	0.1913	0.18824	0.18016	0.17766	0.17707	0.15958	0.15192	0.13992	0.12831	0.10862		798	0.13515	0.13264	0.13337	0.13111	0.11189	0.09274	0.08106	0.07241	0.06864	0.05783
799	0.21261	0.18558	0.16932	0.17981	0.18328	0.17356	0.17485	0.15478	0.16107	0.18004		799	0.19599	0.18638	0.17188	0.16835	0.17648	0.16014	0.15922	0.14114	0.11951	0.11065		799	0.13212	0.12195	0.12757	0.12502	0.1122	0.0936	0.08104	0.07371	0.06618	0.05687
800	0.20864	0.1975	0.18867	0.1664	0.16955	0.17968	0.16181	0.18365	0.16432	0.18141		800	0.18164	0.17899	0.1652	0.17211	0.17134	0.16094	0.15166	0.13168	0.12102	0.10646		800	0.12275	0.12262	0.12522	0.12659	0.11218	0.09154	0.07812	0.07259	0.06519	0.05354
801	0.21092	0.19241	0.18153	0.1714	0.16382	0.1612	0.1729	0.16419	0.16676	0.16626		801	0.18226	0.17285	0.16833	0.16939	0.16437	0.15861	0.15089	0.13644	0.11935	0.09474		801	0.12772	0.12583	0.12715	0.11479	0.1083	0.0897	0.07323	0.06684	0.0605	0.05574
802	0.20516	0.19908	0.17508	0.16431	0.16268	0.16317	0.17631	0.16101	0.15222	0.15645		802	0.18818	0.17153	0.16157	0.16871	0.1613	0.16425	0.15168	0.13706	0.11123	0.10424		802	0.12431	0.12379	0.12077	0.12048	0.11085	0.08492	0.07584	0.06716	0.05994	0.05018
803	0.19255	0.18854	0.16771	0.16528	0.16203	0.16339	0.16143	0.15624	0.15719	0.16244		803	0.18264	0.1747	0.15817	0.15986	0.15855	0.16221	0.15278	0.13394	0.10959	0.09754		803	0.1219	0.11934	0.12586	0.11893	0.10326	0.08717	0.0704	0.06858	0.05962	0.04872
804	0.18935	0.18644	0.17355	0.16392	0.15477	0.14471	0.15941	0.16393	0.15383	0.16524		804	0.1775	0.16341	0.15065	0.15712	0.16132	0.15355	0.14939	0.13616	0.10553	0.0975		804	0.12391	0.1164	0.11603	0.11761	0.10791	0.0837	0.07433	0.06964	0.06099	0.05217
805	0.19041	0.18618	0.15991	0.14079	0.15474	0.14091	0.15922	0.14404	0.16055	0.15062		805	0.1752	0.16418	0.16481	0.1518	0.15784	0.15762	0.13731	0.12412	0.11458	0.09554		805	0.11907	0.11332	0.11437	0.1172	0.10167	0.08117	0.07412	0.06421	0.05979	0.0536
806	0.1839	0.18185	0.16109	0.1665	0.17101	0.16296	0.14115	0.12775	0.15027	0.14374		806	0.17176	0.1704	0.16213	0.15586	0.15991	0.15386	0.14262	0.12549	0.11066	0.09203		806	0.11586	0.11617	0.10999	0.10758	0.10666	0.08268	0.07274	0.06345	0.05587	0.05076
807	0.18979	0.17399	0.17137	0.14996	0.15318	0.15022	0.14936	0.15245	0.14059	0.15205		807	0.16835	0.16308	0.1512	0.15598	0.15994	0.15362	0.14355	0.12415	0.11228	0.0916		807	0.12544	0.11492	0.10917	0.11242	0.10052	0.08178	0.07042	0.0638	0.05831	0.04699
808	0.17504	0.16831	0.15238	0.15094	0.15418	0.14135	0.14254	0.14111	0.14798	0.14015		808	0.17275	0.15653	0.15033	0.15648	0.14936	0.14873	0.13257	0.11742	0.11029	0.08956		808	0.12044	0.11298	0.11481	0.10991	0.10287	0.07789	0.06772	0.06089	0.0557	0.04629
809	0.18429	0.17691	0.1802	0.14201	0.14608	0.1383	0.14058	0.14893	0.15052	0.14758		809	0.16312	0.15329	0.1546	0.15051	0.14962	0.14728	0.13411	0.11698	0.10531	0.09474		809	0.11687	0.10976	0.10065	0.10451	0.09333	0.07842	0.06937	0.06095	0.05176	0.04809
810	0.18676	0.17581	0.15861	0.13845	0.14784	0.13975	0.14048	0.15926	0.15305	0.14555		810	0.16314	0.16131	0.14995	0.14614	0.14291	0.14922	0.13443	0.12454	0.0995	0.08667		810	0.11374	0.1033	0.11061	0.1053	0.09917	0.07668	0.06724	0.05954	0.05418	0.04812
811	0.16218	0.14541	0.15592	0.1295	0.14531	0.13161	0.13879	0.12686	0.13413	0.13188		811	0.15274	0.14901	0.1493	0.14338	0.15012	0.15092	0.13283	0.11835	0.10422	0.08775		811	0.10822	0.10605	0.09882	0.10352	0.09235	0.07831	0.06467	0.05807	0.04953	0.04657
812	0.17351	0.14932	0.15027	0.1331	0.15329	0.1333	0.13557	0.12086	0.13298	0.14425		812	0.16276	0.14801	0.15134	0.13948	0.13905	0.13925	0.13361	0.11265	0.1019	0.08588		812	0.10868	0.10472	0.10465	0.10313	0.0949	0.07552	0.06315	0.05685	0.05222	0.04298
813	0.1735	0.15206	0.14275	0.13376	0.13178	0.12228	0.12902	0.15459	0.13595	0.14913		813	0.16142	0.1432	0.14502	0.14795	0.14151	0.13753	0.12775	0.11506	0.09708	0.08812		813	0.10861	0.09959	0.09949	0.1004	0.08681	0.07529	0.06388	0.05378	0.05456	0.04641
814	0.17729	0.13922	0.1514	0.12815	0.13003	0.13268	0.12084	0.13148	0.13442	0.11753		814	0.16028	0.14923	0.1396	0.13664	0.13672	0.13607	0.13403	0.11349	0.09742	0.0882		814	0.10348	0.09855	0.10227	0.09531	0.08786	0.06941	0.06442	0.06118	0.0529	0.04318
815	0.14909	0.14137	0.15131	0.14511	0.12771	0.1308	0.11866	0.13406	0.13057	0.13669		815	0.15575	0.14302	0.14381	0.13429	0.13216	0.13087	0.12096	0.11704	0.0985	0.08263		815	0.10297	0.10291	0.10212	0.09459	0.08928	0.07221	0.06038	0.05815	0.04933	0.04527
816	0.15162	0.14625	0.14875	0.12638	0.13562	0.12794	0.13452	0.12992	0.13793	0.12175		816	0.15135	0.14546	0.13578	0.14123	0.13476	0.13398	0.12913	0.11149	0.08941	0.07873		816	0.09941	0.10359	0.09752	0.09665	0.08748	0.07062	0.06293	0.05761	0.04724	0.04307
817	0.1517	0.14211	0.14304	0.13383	0.14133	0.12376	0.12316	0.1178	0.12848	0.13029		817	0.14767	0.13903	0.13332	0.13421	0.13348	0.13835	0.12134	0.1054	0.09309	0.08677		817	0.1013	0.0978	0.0928	0.09573	0.0835	0.06625	0.06295	0.0564	0.04951	0.04082
818	0.14839	0.1334	0.14023	0.13141	0.12339	0.12238	0.1256	0.12377	0.12602	0.1242		818	0.14743	0.1389	0.13197	0.13555	0.13381	0.12416	0.12201	0.10097	0.09468	0.08586		818	0.09494	0.09133	0.09019	0.09296	0.08004	0.06668	0.06074	0.05387	0.04977	0.04297
819	0.1416	0.14021	0.1381	0.1248	0.13806	0.12533	0.12684	0.11472	0.13245	0.12943		819	0.14476	0.14181	0.1332	0.13273	0.12424	0.13125	0.11915	0.10832	0.09433	0.07962		819	0.09568	0.09051	0.08961	0.09173	0.08158	0.06859	0.06001	0.05045	0.04919	0.04579
820	0.14634	0.13581	0.13496	0.13318	0.13727	0.1198	0.11693	0.11745	0.1128	0.13239		820	0.14897	0.13057	0.12606	0.12749	0.12792	0.11826	0.10988	0.10312	0.09502	0.08643		820	0.10004	0.08947	0.09376	0.08772	0.0789	0.06264	0.05886	0.05093	0.0433	0.03799
821	0.14066	0.14646	0.12834	0.12032	0.1178	0.11422	0.1189	0.10667	0.11404	0.13962		821	0.14614	0.12469	0.1202	0.12704	0.12516	0.11589	0.11001	0.10067	0.09308	0.07197		821	0.09076	0.08311	0.08729	0.08316	0.08542	0.06489	0.05813	0.05023	0.04659	0.0398
822	0.14446	0.13361	0.10964	0.11373	0.12894	0.12121	0.1197	0.11854	0.12049	0.12553		822	0.13527	0.13712	0.12123	0.11971	0.1219	0.1208	0.11442	0.09818	0.09179	0.07978		822	0.08834	0.08664	0.09218	0.08879	0.08172	0.0636	0.0567	0.05049	0.0439	0.03705
823	0.14111	0.13075	0.13188	0.12946	0.13213	0.11653	0.10194	0.12823	0.10049	0.11338		823	0.12492	0.1268	0.12459	0.12172	0.11959	0.11696	0.10603	0.10582	0.08399	0.07666		823	0.0857	0.08872	0.08365	0.08941	0.07877	0.0633	0.05584	0.04946	0.04575	0.04051
824	0.13253	0.11056	0.12205	0.11624	0.11156	0.10681	0.12349	0.11501	0.10958	0.12221		824	0.13955	0.12117	0.12183	0.11738	0.1232	0.12034	0.11202	0.10005	0.08802	0.07765		824	0.08413	0.08109	0.08804	0.0861	0.0735	0.06333	0.05301	0.04906	0.04429	0.0353
825	0.11625	0.13593	0.13248	0.11956	0.10063	0.10395	0.11665	0.09246	0.11557	0.12577		825	0.12737	0.12731	0.12584	0.12663	0.11699	0.11466	0.10901	0.09282	0.08096	0.0758		825	0.08735	0.08219	0.08512	0.08403	0.07607	0.05943	0.05394	0.04896	0.04612	0.03781
826	0.13	0.11808	0.10863	0.10714	0.1268	0.10747	0.1159	0.10303	0.10435	0.11965		826	0.12937	0.12294	0.11994	0.1213	0.12216	0.11644	0.10811	0.09003	0.08102	0.06448		826	0.08427	0.07753	0.07902	0.07905	0.07347	0.06392	0.05082	0.04653	0.04025	0.03375
827	0.12811	0.11766	0.11596	0.10269	0.11084	0.12568	0.09994	0.11278	0.10184	0.10666		827	0.12693	0.1172	0.11795	0.11646	0.11629	0.119	0.10228	0.09159	0.07808	0.0724		827	0.08669	0.0831	0.08034	0.07691	0.06987	0.05754	0.04964	0.04512	0.0423	0.03523
828	0.1324	0.12408	0.11853	0.11088	0.11438	0.11706	0.1065	0.10486	0.11611	0.12181		828	0.12954	0.11935	0.12063	0.11106	0.12242	0.11035	0.10872	0.08806	0.08656	0.07059		828	0.08487	0.07944	0.07687	0.07767	0.07406	0.05815	0.04851	0.04459	0.04156	0.03717
829	0.12772	0.10421	0.10331	0.10199	0.10264	0.1084	0.09212	0.10222	0.11241	0.11241		829	0.12464	0.11786	0.11632	0.11686	0.11079	0.10398	0.09487	0.0889	0.08181	0.06735		829	0.07872	0.08221	0.07694	0.07734	0.06984	0.05753	0.05002	0.04387	0.03863	0.03448
830	0.13405	0.11311	0.10336	0.09767	0.0883	0.10453	0.10092	0.10468	0.10678	0.1095		830	0.12619	0.11905	0.11671	0.10861	0.1065	0.11288	0.10574	0.08951	0.08215	0.06114		830	0.07674	0.0803	0.07787	0.07631	0.07128	0.05808	0.04722	0.04439	0.04282	0.03404
831	0.11886	0.12239	0.11468	0.10849	0.10344	0.10853	0.1081	0.09892	0.10445	0.0956		831	0.11732	0.11347	0.11476	0.11251	0.10957	0.1103	0.10496	0.09281	0.07827	0.06536		831	0.08476	0.08139	0.0737	0.07236	0.06354	0.05315	0.04975	0.04307	0.03925	0.03367
832	0.12848	0.11142	0.11204	0.10139	0.09496	0.09215	0.0921	0.09718	0.08722	0.09216		832	0.12076	0.11427	0.11095	0.10652	0.1076	0.10572	0.08918	0.08563	0.07063	0.06836		832	0.08463	0.07308	0.07706	0.07468	0.06505	0.05473	0.04341	0.03767	0.0359	0.03189
833	0.12023	0.12676	0.11771	0.08911	0.09934	0.09598	0.10446	0.08386	0.10054	0.09997		833	0.12242	0.10997	0.10915	0.10125	0.1107	0.10138	0.09549	0.08854	0.07588	0.06519		833	0.07387	0.07146	0.06811	0.07082	0.06521	0.04997	0.04749	0.04296	0.03805	0.02809
834	0.11213	0.09284	0.12152	0.10301	0.1004	0.08787	0.08881	0.0913	0.10497	0.09244		834	0.11819	0.11704	0.10602	0.10409	0.10508	0.09969	0.0976	0.08394	0.07392	0.06761		834	0.07306	0.07082	0.06887	0.06999	0.06109	0.05197	0.04602	0.04287	0.0379	0.03242
835	0.12387	0.09341	0.0989	0.09525	0.09288	0.08042	0.0928	0.08497	0.10616	0.09284		835	0.11701	0.11122	0.10608	0.0988	0.10206	0.10256	0.08831	0.07756	0.07234	0.06282		835	0.079	0.06598	0.0715	0.06715	0.06508	0.05169	0.04938	0.04107	0.03767	0.03457
836	0.11402	0.10607	0.09661	0.08764	0.09644	0.08848	0.09146	0.08951	0.11166	0.0871		836	0.11182	0.10557	0.10118	0.09985	0.1119	0.10036	0.08334	0.08844	0.06722	0.06635		836	0.06619	0.06886	0.0702	0.07229	0.06277	0.0494	0.04329	0.04197	0.03686	0.03305
837	0.10928	0.10475	0.09473	0.08689	0.08973	0.08754	0.08679	0.09016	0.09087	0.08959		837	0.12164	0.10897	0.10335	0.10744	0.10314	0.09833	0.09522	0.0842	0.06938	0.06176		837	0.07084	0.07159	0.07089	0.06466	0.06037	0.05442	0.0434	0.04198	0.03409	0.03291
838	0.11136	0.10226	0.08652	0.08637	0.09191	0.09128	0.09397	0.07975	0.09747	0.0789		838	0.10867	0.09716	0.10362	0.10217	0.09534	0.10013	0.09	0.07967	0.06926	0.05511		838	0.07199	0.06763	0.06585	0.06985	0.06102	0.049	0.0467	0.04069	0.03768	0.03321
839	0.12697	0.09453	0.10474	0.08679	0.09158	0.08212	0.09113	0.09443	0.08321	0.09433		839	0.11096	0.09627	0.10186	0.09717	0.09845	0.09291	0.09573	0.07896	0.06972	0.06345		839	0.06699	0.06765	0.06797	0.07178	0.06216	0.04937	0.04167	0.03731	0.03375	0.02768
840	0.09984	0.10317	0.09685	0.09976	0.08723	0.08481	0.07213	0.0796	0.08437	0.09345		840	0.11403	0.10145	0.10314	0.08672	0.09922	0.08954	0.08746	0.07525	0.06855	0.06078		840	0.06996	0.06324	0.0589	0.06214	0.05558	0.04931	0.04063	0.03759	0.03402	0.02964
841	0.10097	0.1082	0.09096	0.07834	0.08168	0.08728	0.07292	0.09683	0.08519	0.07881		841	0.10491	0.10152	0.09755	0.09298	0.09326	0.0898	0.08987	0.07596	0.06659	0.05579		841	0.06815	0.06313	0.06446	0.06077	0.05891	0.05103	0.04151	0.0365	0.03266	0.03259
842	0.10518	0.1113	0.08927	0.08034	0.09314	0.08919	0.07047	0.07196	0.1016	0.0984		842	0.10114	0.09036	0.09474	0.09543	0.09742	0.09272	0.08426	0.07967	0.06735	0.05947		842	0.06371	0.06014	0.06174	0.06067	0.05975	0.05038	0.04047	0.03353	0.03401	0.03304
843	0.11067	0.09534	0.09163	0.08985	0.08046	0.07734	0.08066	0.08415	0.08104	0.08562		843	0.10179	0.09911	0.09575	0.09282	0.0942	0.09063	0.08522	0.07655	0.06751	0.05707		843	0.06196	0.06526	0.06431	0.06438	0.05706	0.04767	0.04251	0.0352	0.03278	0.03196
844	0.10538	0.09771	0.07381	0.07915	0.08874	0.07172	0.05964	0.0812	0.07345	0.08971		844	0.10138	0.09661	0.09544	0.09481	0.09015	0.08837	0.0842	0.07895	0.06103	0.0568		844	0.06354	0.06081	0.06826	0.06468	0.05353	0.04943	0.03995	0.0339	0.03294	0.02995
845	0.09956	0.08753	0.08145	0.08074	0.07778	0.07967	0.08281	0.07687	0.09642	0.07552		845	0.09611	0.09686	0.08581	0.08579	0.09231	0.0832	0.08623	0.07497	0.06202	0.05694		845	0.06677	0.05684	0.05916	0.06354	0.05488	0.04501	0.04124	0.03307	0.03111	0.02985
846	0.08706	0.0871	0.08943	0.06899	0.07129	0.08114	0.07936	0.07086	0.07347	0.08186		846	0.10268	0.08961	0.09617	0.08874	0.09137	0.08563	0.08005	0.06798	0.06379	0.05554		846	0.0587	0.06333	0.06079	0.05468	0.04857	0.04064	0.03736	0.03929	0.03294	0.02582
847	0.06926	0.09065	0.07817	0.0694	0.07517	0.08655	0.06805	0.07838	0.08006	0.07698		847	0.0933	0.09772	0.0926	0.08906	0.08739	0.08491	0.08078	0.06767	0.05821	0.05209		847	0.06341	0.05753	0.0584	0.05976	0.05598	0.04157	0.04116	0.03635	0.03163	0.03227
848	0.1066	0.08645	0.07593	0.0649	0.08067	0.06565	0.09233	0.08235	0.08481	0.08279		848	0.10241	0.09032	0.08483	0.08766	0.08881	0.08931	0.08116	0.07012	0.06999	0.05069		848	0.06077	0.05844	0.05865	0.05615	0.04981	0.0445	0.03666	0.03491	0.02754	0.02544
849	0.08982	0.08764	0.07739	0.06254	0.08302	0.07712	0.07187	0.07191	0.06705	0.07966		849	0.09865	0.09072	0.08968	0.08862	0.08627	0.08338	0.07698	0.06661	0.06267	0.055		849	0.05825	0.05522	0.05842	0.05708	0.05516	0.0421	0.04004	0.0352	0.03037	0.0285
850	0.08947	0.0745	0.06677	0.06809	0.07403	0.07279	0.07427	0.07941	0.07948	0.07229		850	0.0947	0.08825	0.0864	0.08287	0.08311	0.08461	0.07974	0.06143	0.06067	0.0517		850	0.05637	0.05894	0.05971	0.05309	0.0535	0.04315	0.03399	0.03127	0.02872	0.02496
851	0.08503	0.08649	0.07902	0.07208	0.07477	0.06103	0.06825	0.06472	0.07903	0.07125		851	0.0856	0.09053	0.07745	0.07946	0.08468	0.08827	0.07731	0.07265	0.0607	0.05376		851	0.05901	0.04805	0.05592	0.04843	0.04775	0.04049	0.03452	0.03055	0.02943	0.02465
852	0.08466	0.07872	0.07795	0.07754	0.06927	0.06431	0.07152	0.07261	0.08331	0.08088		852	0.09215	0.07943	0.08473	0.08252	0.08246	0.07895	0.07664	0.06727	0.05752	0.04651		852	0.05779	0.05429	0.05677	0.04842	0.04415	0.04015	0.03265	0.02963	0.02596	0.02473
853	0.09248	0.07686	0.06293	0.05644	0.07003	0.06399	0.07656	0.06221	0.06314	0.07264		853	0.09046	0.08098	0.08398	0.08639	0.07965	0.07982	0.06751	0.05881	0.05929	0.04972		853	0.05312	0.04788	0.0539	0.05434	0.04674	0.03969	0.03491	0.02966	0.02728	0.02673
854	0.08582	0.0752	0.08744	0.05816	0.07359	0.06534	0.07415	0.07131	0.06881	0.0684		854	0.08834	0.0788	0.07578	0.07709	0.08062	0.08107	0.06989	0.06872	0.05127	0.05269		854	0.05222	0.05091	0.05118	0.05097	0.04961	0.03899	0.03643	0.03149	0.02544	0.02735
855	0.07577	0.07396	0.06885	0.07119	0.06766	0.06429	0.06799	0.07363	0.0578	0.07379		855	0.09102	0.08694	0.07885	0.07886	0.07866	0.07854	0.06972	0.05808	0.06448	0.05266		855	0.05055	0.05067	0.05097	0.04847	0.04747	0.04251	0.03292	0.02919	0.02566	0.02335
856	0.06887	0.07329	0.06711	0.0598	0.05955	0.07035	0.05925	0.08027	0.0541	0.06704		856	0.09283	0.08477	0.07283	0.07688	0.07891	0.06628	0.06969	0.0641	0.05586	0.04428		856	0.04997	0.05577	0.05169	0.05656	0.04562	0.04055	0.0343	0.03231	0.02883	0.02044
857	0.08521	0.06942	0.07471	0.06242	0.06242	0.05899	0.06467	0.07062	0.06667	0.07057		857	0.08566	0.07613	0.08068	0.07501	0.0775	0.08608	0.07188	0.05851	0.05208	0.04508		857	0.05117	0.05271	0.04904	0.04918	0.04349	0.03702	0.03465	0.03244	0.02802	0.02351
858	0.07965	0.06864	0.06326	0.06941	0.05811	0.06042	0.06055	0.05234	0.07036	0.06928		858	0.08004	0.07417	0.07559	0.07301	0.07865	0.07646	0.06955	0.06355	0.05385	0.04458		858	0.05067	0.04622	0.0508	0.05339	0.05121	0.03736	0.03171	0.02836	0.02989	0.02185
859	0.07281	0.06071	0.06074	0.05963	0.06757	0.05418	0.05294	0.05892	0.05732	0.0629		859	0.07664	0.08418	0.07373	0.07192	0.07118	0.07285	0.06722	0.06106	0.05203	0.04336		859	0.04836	0.04403	0.05089	0.0464	0.04238	0.03537	0.03384	0.02905	0.02587	0.02204
860	0.07859	0.07716	0.06862	0.0578	0.06121	0.06668	0.06195	0.06196	0.04495	0.06738		860	0.08104	0.08497	0.07087	0.06987	0.06599	0.06614	0.06839	0.06305	0.04984	0.0418		860	0.05136	0.04748	0.04293	0.04965	0.04412	0.03727	0.02922	0.03071	0.02735	0.02397
861	0.06632	0.07287	0.06163	0.05932	0.05695	0.04812	0.05801	0.05287	0.06501	0.06327		861	0.08098	0.07238	0.07297	0.07113	0.07035	0.06972	0.06297	0.05918	0.04908	0.0403		861	0.04839	0.04759	0.04912	0.04556	0.03863	0.0369	0.03336	0.02694	0.0254	0.02167
862	0.06029	0.07285	0.06345	0.04949	0.0592	0.05399	0.03937	0.05957	0.05564	0.06605		862	0.08283	0.07178	0.0712	0.07107	0.07148	0.07192	0.06241	0.0597	0.0531	0.04161		862	0.04965	0.05084	0.04375	0.04533	0.03942	0.03652	0.0312	0.03052	0.02544	0.02117
863	0.07426	0.07314	0.06364	0.05144	0.06286	0.0572	0.05488	0.05234	0.0573	0.05227		863	0.08409	0.07314	0.07099	0.06733	0.06851	0.07207	0.06415	0.054	0.04925	0.0492		863	0.04892	0.04473	0.04165	0.04151	0.04565	0.0376	0.02754	0.02872	0.02362	0.02046
864	0.06626	0.05778	0.05466	0.06071	0.05761	0.05593	0.05776	0.04715	0.06118	0.05937		864	0.08222	0.07036	0.07139	0.06676	0.06989	0.06735	0.06764	0.06072	0.05748	0.04348		864	0.04384	0.04881	0.04048	0.04627	0.04463	0.03412	0.03337	0.02729	0.02166	0.02096
865	0.07431	0.05455	0.05644	0.05111	0.04248	0.0533	0.05574	0.04379	0.04107	0.0594		865	0.07905	0.07055	0.06169	0.06815	0.0662	0.07085	0.06294	0.05028	0.04608	0.04247		865	0.04636	0.04514	0.0473	0.04745	0.04138	0.03572	0.02961	0.02387	0.02371	0.02192
866	0.06637	0.05736	0.05248	0.05163	0.05805	0.05303	0.06056	0.05586	0.05916	0.05514		866	0.07836	0.06709	0.05811	0.07122	0.06659	0.06126	0.06031	0.05682	0.04859	0.04728		866	0.04777	0.04209	0.04203	0.04195	0.04171	0.03248	0.02752	0.02569	0.02106	0.02232
867	0.04337	0.0449	0.06933	0.0458	0.04846	0.06384	0.06238	0.04231	0.05057	0.04977		867	0.0779	0.07446	0.06661	0.0633	0.06394	0.06405	0.0491	0.055	0.04731	0.04115		867	0.04737	0.03907	0.04019	0.04395	0.03983	0.02987	0.0261	0.02405	0.02733	0.01863
868	0.06261	0.05621	0.04667	0.05032	0.05111	0.04253	0.04004	0.05737	0.04792	0.06215		868	0.06985	0.07129	0.06816	0.0711	0.05981	0.0602	0.05661	0.05351	0.04634	0.04121		868	0.04411	0.0431	0.04328	0.04175	0.03748	0.03238	0.02739	0.02637	0.02111	0.02093
869	0.05558	0.06491	0.05636	0.06493	0.04691	0.04287	0.05455	0.04853	0.05016	0.0511		869	0.06579	0.06445	0.06363	0.06135	0.06257	0.05719	0.06344	0.05074	0.0468	0.03715		869	0.04524	0.04134	0.04429	0.04194	0.03607	0.03319	0.02741	0.02812	0.02196	0.01746
870	0.05897	0.06738	0.04245	0.05409	0.05496	0.04871	0.04528	0.05469	0.03982	0.06311		870	0.06846	0.06086	0.06042	0.05792	0.06306	0.06267	0.06159	0.05203	0.03919	0.03861		870	0.04091	0.04104	0.03751	0.04533	0.03799	0.0274	0.02853	0.02349	0.02472	0.02169
871	0.05184	0.06649	0.04903	0.05548	0.0388	0.05021	0.04488	0.05354	0.04605	0.0523		871	0.07237	0.06364	0.06652	0.06138	0.0624	0.06322	0.05699	0.04677	0.04784	0.03966		871	0.03877	0.04514	0.03818	0.03896	0.03914	0.02963	0.0247	0.02744	0.02151	0.02203
872	0.05515	0.05361	0.05237	0.0426	0.04594	0.03765	0.04062	0.04188	0.04018	0.05194		872	0.06621	0.06372	0.05656	0.06161	0.06159	0.0566	0.06214	0.04425	0.03821	0.03449		872	0.04074	0.03762	0.03628	0.0412	0.03505	0.03145	0.02422	0.02468	0.01815	0.02107
873	0.05123	0.04936	0.04454	0.06093	0.04463	0.0467	0.04983	0.04662	0.04888	0.04521		873	0.05879	0.07295	0.05933	0.0565	0.06365	0.0674	0.05961	0.05298	0.0398	0.03768		873	0.03924	0.03849	0.03982	0.03692	0.03451	0.03067	0.02425	0.02113	0.0234	0.02033
874	0.04271	0.05036	0.0521	0.0461	0.03387	0.05793	0.03835	0.04817	0.04721	0.04128		874	0.06332	0.06146	0.06238	0.06221	0.06002	0.05734	0.0585	0.04327	0.04352	0.04157		874	0.03974	0.04324	0.03713	0.03982	0.03536	0.03225	0.02703	0.02411	0.02157	0.01795
875	0.0452	0.03932	0.04377	0.05079	0.04931	0.05055	0.03896	0.04911	0.04584	0.03946		875	0.05863	0.05483	0.06098	0.06235	0.05513	0.05836	0.05421	0.0494	0.04759	0.03876		875	0.0435	0.04034	0.03653	0.0325	0.03523	0.02905	0.02377	0.02463	0.02332	0.01761
876	0.04062	0.04679	0.05117	0.03656	0.0347	0.03636	0.03821	0.03549	0.05602	0.04675		876	0.0647	0.05511	0.05971	0.05938	0.06146	0.05766	0.04388	0.03931	0.03758	0.03718		876	0.04225	0.03143	0.03833	0.03205	0.03514	0.02517	0.02677	0.02132	0.0227	0.01707
877	0.04768	0.0392	0.04501	0.04472	0.04215	0.04002	0.04481	0.03126	0.05963	0.04996		877	0.05747	0.06067	0.05676	0.04417	0.06182	0.05717	0.04666	0.04062	0.0325	0.0322		877	0.03858	0.04111	0.03505	0.03695	0.03155	0.03186	0.02984	0.02393	0.01937	0.01694
878	0.04731	0.03679	0.05494	0.02373	0.04073	0.03946	0.04096	0.03115	0.04926	0.04268		878	0.05319	0.06379	0.05388	0.0564	0.05147	0.05735	0.04586	0.03374	0.04162	0.03382		878	0.03161	0.03665	0.03347	0.03599	0.03905	0.02726	0.02442	0.02227	0.01805	0.0228
879	0.04304	0.04786	0.03413	0.02801	0.04503	0.02096	0.04305	0.03298	0.05574	0.05025		879	0.05919	0.05848	0.06689	0.05595	0.05154	0.05995	0.04488	0.03782	0.03864	0.03301		879	0.03235	0.0375	0.03845	0.04321	0.02811	0.03085	0.02511	0.02115	0.01933	0.01855
880	0.04652	0.04558	0.0549	0.03181	0.04668	0.02983	0.05062	0.03517	0.04023	0.04893		880	0.05476	0.05986	0.05259	0.05184	0.06006	0.05803	0.05159	0.04464	0.03341	0.02954		880	0.03692	0.03568	0.03733	0.0282	0.03014	0.02608	0.01772	0.02043	0.0201	0.0147
881	0.05288	0.03257	0.03265	0.05469	0.04192	0.03374	0.04038	0.04167	0.03713	0.0437		881	0.05827	0.05405	0.05475	0.04592	0.05781	0.06739	0.04204	0.04201	0.04001	0.03517		881	0.03675	0.03578	0.03679	0.03587	0.03394	0.02515	0.01724	0.02114	0.02085	0.01446
882	0.02851	0.04189	0.0361	0.04984	0.04178	0.03927	0.02508	0.02163	0.02383	0.05854		882	0.06368	0.04909	0.06543	0.0479	0.05048	0.0437	0.04296	0.03928	0.03781	0.02794		882	0.03207	0.03856	0.03498	0.03454	0.03311	0.0217	0.01974	0.01985	0.0213	0.01714
883	0.0607	0.0547	0.04728	0.03323	0.04361	0.05473	0.03794	0.03687	0.0253	0.04711		883	0.05553	0.0577	0.05346	0.04882	0.05438	0.04965	0.04661	0.04603	0.02801	0.03347		883	0.03466	0.02548	0.03599	0.03557	0.03659	0.02387	0.022	0.01959	0.01577	0.01671
884	0.04557	0.04195	0.0272	0.02183	0.045	0.02586	0.02988	0.04865	0.0296	0.03368		884	0.06111	0.05415	0.05137	0.05626	0.05391	0.06018	0.0503	0.03185	0.03181	0.03379		884	0.03551	0.02887	0.03376	0.02987	0.03355	0.02528	0.03248	0.01712	0.01641	0.01423
885	0.03471	0.04206	0.04468	0.04044	0.0519	0.03904	0.03328	0.01162	0.02741	0.02169		885	0.05411	0.05221	0.05061	0.05331	0.04265	0.05002	0.04657	0.03582	0.03185	0.02469		885	0.0317	0.02664	0.03116	0.0262	0.0264	0.01891	0.02192	0.0208	0.01843	0.01853
886	0.03664	0.04612	0.04474	0.03696	0.04315	0.02945	0.0261	0.03095	0.0323	0.04951		886	0.05014	0.05701	0.05552	0.05694	0.05586	0.05018	0.05314	0.04635	0.02999	0.02441		886	0.03585	0.03352	0.02612	0.03236	0.02932	0.02709	0.01764	0.01524	0.02205	0.01905
887	0.05406	0.02476	0.04642	0.03501	0.051	0.03154	0.03304	0.05816	0.0281	0.03817		887	0.05601	0.04121	0.047	0.05674	0.05982	0.04468	0.04467	0.04165	0.03249	0.0239		887	0.03024	0.02048	0.03234	0.0388	0.03697	0.02493	0.02331	0.01516	0.01797	0.01037
888	0.05966	0.04969	0.03186	0.03023	0.02479	0.01959	0.05988	0.01774	0.02836	0.0568		888	0.05007	0.0559	0.05243	0.05493	0.05504	0.04461	0.04409	0.03892	0.03725	0.02614		888	0.02402	0.03845	0.024	0.03413	0.02915	0.0186	0.01931	0.02465	0.01722	0.01346
889	0.01706	0.03219	0.0304	0.03439	0.03415	0.03401	0.04003	0.0363	0.02099	0.01528		889	0.05207	0.04452	0.03808	0.04184	0.03117	0.04067	0.0594	0.04114	0.03383	0.03594		889	0.03124	0.03565	0.02725	0.03014	0.02736	0.01852	0.01821	0.01414	0.01497	0.01267
890	0.04706	0.05124	0.04347	0.04319	0.0452	0.01435	0.04094	0.0164	0.03474	0.02668		890	0.04647	0.05543	0.041	0.04432	0.0488	0.05055	0.03579	0.03044	0.0325	0.03815		890	0.0265	0.02619	0.03173	0.02856	0.02774	0.01803	0.02153	0.01676	0.01492	0.01171
891	0.03711	0.03517	0.04429	0.01996	0.0574	0.01097	0.04179	0.01324	0.03518	0.02868		891	0.05564	0.05076	0.04826	0.04711	0.03604	0.05075	0.049	0.04591	0.02842	0.02471		891	0.03018	0.02692	0.03778	0.02909	0.02989	0.02068	0.01811	0.01716	0.01261	0.01383
892	0.03076	0.03335	0.04989	0.03078	0.04004	0.02621	0.03797	-0.00237	0.02612	0.03581		892	0.05526	0.04491	0.04689	0.04495	0.05633	0.04549	0.03774	0.03049	0.02988	0.02146		892	0.02858	0.03263	0.02864	0.02225	0.02916	0.02263	0.02312	0.01812	0.01269	0.00995
893	0.03049	0.03065	0.03563	0.01531	0.0205	0.0307	0.02037	0.02547	0.04064	0.05342		893	0.04488	0.03582	0.05475	0.04351	0.04734	0.05733	0.03922	0.03153	0.02174	0.03011		893	0.03031	0.02879	0.0284	0.02831	0.02737	0.0152	0.01319	0.01854	0.01224	0.01749
894	0.03011	0.01373	0.02212	0.01375	0.02476	0.02194	0.0383	0.04123	0.01654	0.01377		894	0.04218	0.03826	0.03837	0.04543	0.03752	0.03695	0.02929	0.03097	0.03161	0.02422		894	0.03301	0.03619	0.02728	0.02365	0.02266	0.02378	0.01526	0.01999	0.01843	0.00997
895	0.03535	0.02067	0.02667	0.0237	0.06507	0.02667	0.03269	0.01792	0.04436	0.01773		895	0.04143	0.04645	0.03095	0.04976	0.04864	0.04395	0.03659	0.03907	0.0301	0.0268		895	0.02491	0.0284	0.02268	0.02266	0.03009	0.01755	0.0216	0.01355	0.01025	0.01133
896	0.05421	0.05116	0.04823	0.03838	0.04786	0.0096	0.0096	0.02232	-0.00321	0.01279		896	0.04144	0.03262	0.04936	0.03968	0.04292	0.02904	0.04668	0.03445	0.02554	0.02549		896	0.02517	0.02149	0.01842	0.02399	0.02212	0.01653	0.01349	0.0141	0.01171	0.01346
897	0.04487	0.024	0.01375	0.0173	0.03115	0.02764	0.04142	0.02745	0.05538	0.02766		897	0.04492	0.04585	0.04386	0.04763	0.04565	0.05806	0.02761	0.02207	0.03723	0.02097		897	0.02328	0.02993	0.02137	0.01596	0.02667	0.01331	0.02332	0.0173	0.00933	0.0147
898	0.026	0.0526	0.01865	0.03366	0.02226	0.00745	0.03339	0.0149	0.04104	0.02248		898	0.03723	0.04953	0.03406	0.03112	0.04734	0.04033	0.04041	0.02488	0.0362	0.01752		898	0.0267	0.02011	0.02524	0.0217	0.01591	0.01442	0.00937	0.01945	0.013	0.01803
899	0.03642	0.02824	0.03632	0.00807	0.02437	0.00811	0.03221	0.00404	0.01605	0.03622		899	0.05721	0.04823	0.03023	0.0483	0.03909	0.03698	0.0371	0.02575	0.02804	0.04366		899	0.03598	0.04135	0.02266	0.03203	0.02188	0.02334	0.01406	0.01711	0.01018	0.00781
900	0.0305	0.03948	0.04369	0.03037	0.01732	0.05205	0.01305	0	0.02166	0.05204		900	0.05089	0.02433	0.04117	0.04373	0.02779	0.0522	0.05331	0.02552	0.03271	0.03276		900	0.02875	0.02617	0.03291	0.02206	0.03559	0.01181	0.02029	0.01352	0.00932	0.01431
																								--	--	--	--	--	--	--
																								--	--	--	--	--	--	--
																								--	--	--	--	--	--	--
																								--	--	--	--	--	--	--
																								--	--	--	--	--	--	--
																								--	--	--	--	--	--	--
																								--	--	--	--	--	--	--
																								--	--	--	--	--	--	--
																								--	--	--	--	--	--	--
																								--	--	--	--	--	--	--
																								--	--	--	--	--	--	--
																								--	--	--	--	--	--	--
																								--	--	--	--	--	--	--
																								--	--	--	--	--	--	--
																								--	--	--	--	--	--	--
																								--	--	--	--	--	--	--
																								--	--	--	--	--	--	--
																								--	--	--	--	--	--	--
																								--	--	--	--	--	--	--
																								--	--	--	--	--	--	--
																								--	--	--	--	--	--	--
																								--	--	--	--	--	--	--
																								--	--	--	--	--	--	--
																								--	--	--	--	--	--	--
																								--	--	--	--	--	--	--
																								--	--	--	--	--	--	--
																								--	--	--	--	--	--	--
																								--	--	--	--	--	--	--
																								--	--	--	--	--	--	--
																								--	--	--	--	--	--	--
																								--	--	--	--	--	--	--
																								--	--	--	--	--	--	--
																								--	--	--	--	--	--	--
																								--	--	--	--	--	--	--
																								--	--	--	--	--	--	--
																								--	--	--	--	--	--	--
																								--	--	--	--	--	--	--
																								--	--	--	--	--	--	--
																								--	--	--	--	--	--	--
																								--	--	--	--	--	--	--
																								--	--	--	--	--	--	--
																								--	--	--	--	--	--	--
																								--	--	--	--	--	--	--
																								--	--	--	--	--	--	--
																								--	--	--	--	--	--	--
																								--	--	--	--	--	--	--
																								--	--	--	--	--	--	--
																								--	--	--	--	--	--	--
																								--	--	--	--	--	--	--
																								--	--	--	--	--	--	--
																								--	--	--	--	--	--	--
																								--	--	--	--	--	--	--
																								--	--	--	--	--	--	--
																								--	--	--	--	--	--	--
																								--	--	--	--	--	--	--
																								--	--	--	--	--	--	--
																								--	--	--	--	--	--	--
																								--	--	--	--	--	--	--
																								--	--	--	--	--	--	--
																								--	--	--	--	--	--	--
																								--	--	--	--	--	--	--
																								--	--	--	--	--	--	--
																								--	--	--	--	--	--	--
																								--	--	--	--	--	--	--
																								--	--	--	--	--	--	--
																								--	--	--	--	--	--	--
																								--	--	--	--	--	--	--
																								--	--	--	--	--	--	--
																								--	--	--	--	--	--	--
																								--	--	--	--	--	--	--
																								--	--	--	--	--	--	--
																								--	--	--	--	--	--	--
																								--	--	--	--	--	--	--
																								--	--	--	--	--	--	--
																								--	--	--	--	--	--	--
																								--	--	--	--	--	--	--
																								--	--	--	--	--	--	--
																								--	--	--	--	--	--	--
																								--	--	--	--	--	--	--
																								--	--	--	--	--	--	--
																								--	--	--	--	--	--	--
																								--	--	--	--	--	--	--
																								--	--	--	--	--	--	--
																								--	--	--	--	--	--	--
																								--	--	--	--	--	--	--
																								--	--	--	--	--	--	--
																								--	--	--	--	--	--	--
																								--	--	--	--	--	--	--
																								--	--	--	--	--	--	--
																								--	--	--	--	--	--	--
																								--	--	--	--	--	--	--
																								--	--	--	--	--	--	--
																								--	--	--	--	--	--	--
																								--	--	--	--	--	--	--
																								--	--	--	--	--	--	--
																								--	--	--	--	--	--	--
																								--	--	--	--	--	--	--
																								--	--	--	--	--	--	--
																								--	--	--	--	--	--	--
																								--	--	--	--	--	--	--
																								--	--	--	--	--	--	--
																								--	--	--	--	--	--	--
																								--	--	--	--	--	--	--
																								--	--	--	--	--	--	--
																								--	--	--	--	--	--	--
																								--	--	--	--	--	--	--
																								--	--	--	--	--	--	--
																								--	--	--	--	--	--	--
																								--	--	--	--	--	--	--
																								--	--	--	--	--	--	--
																								--	--	--	--	--	--	--
																								--	--	--	--	--	--	--
																								--	--	--	--	--	--	--
																								--	--	--	--	--	--	--
																								--	--	--	--	--	--	--
																								--	--	--	--	--	--	--
																								--	--	--	--	--	--	--
																								--	--	--	--	--	--	--
																								--	--	--	--	--	--	--
																								--	--	--	--	--	--	--
																								--	--	--	--	--	--	--
																								--	--	--	--	--	--	--
																								--	--	--	--	--	--	--
																								--	--	--	--	--	--	--
																								--	--	--	--	--	--	--
																								--	--	--	--	--	--	--
																								--	--	--	--	--	--	--
																								--	--	--	--	--	--	--
																								--	--	--	--	--	--	--
																								--	--	--	--	--	--	--
																								--	--	--	--	--	--	--
																								--	--	--	--	--	--	--
																								--	--	--	--	--	--	--
																								--	--	--	--	--	--	--
																								--	--	--	--	--	--	--
																								--	--	--	--	--	--	--
																								--	--	--	--	--	--	--
																								--	--	--	--	--	--	--
																								--	--	--	--	--	--	--
																								--	--	--	--	--	--	--
																								--	--	--	--	--	--	--
																								--	--	--	--	--	--	--
																								--	--	--	--	--	--	--
																								--	--	--	--	--	--	--
																								--	--	--	--	--	--	--
																								--	--	--	--	--	--	--
																								--	--	--	--	--	--	--
																								--	--	--	--	--	--	--
																								--	--	--	--	--	--	--
																								--	--	--	--	--	--	--
																								--	--	--	--	--	--	--
																								--	--	--	--	--	--	--
																								--	--	--	--	--	--	--
																								--	--	--	--	--	--	--
																								--	--	--	--	--	--	--
																								--	--	--	--	--	--	--
																								--	--	--	--	--	--	--
																								--	--	--	--	--	--	--
																								--	--	--	--	--	--	--
																								--	--	--	--	--	--	--
																								--	--	--	--	--	--	--
																								--	--	--	--	--	--	--
																								--	--	--	--	--	--	--
																								--	--	--	--	--	--	--
																								--	--	--	--	--	--	--
																								--	--	--	--	--	--	--
																								--	--	--	--	--	--	--
																								--	--	--	--	--	--	--
																								--	--	--	--	--	--	--
																								--	--	--	--	--	--	--
																								--	--	--	--	--	--	--
																								--	--	--	--	--	--	--
																								--	--	--	--	--	--	--
																								--	--	--	--	--	--	--
																								--	--	--	--	--	--	--
																								--	--	--	--	--	--	--
																								--	--	--	--	--	--	--
																								--	--	--	--	--	--	--
																								--	--	--	--	--	--	--
																								--	--	--	--	--	--	--
																								--	--	--	--	--	--	--
																								--	--	--	--	--	--	--
																								--	--	--	--	--	--	--
																								--	--	--	--	--	--	--
																								--	--	--	--	--	--	--
																								--	--	--	--	--	--	--
																								--	--	--	--	--	--	--
																								--	--	--	--	--	--	--
																								--	--	--	--	--	--	--
																								--	--	--	--	--	--	--
																								--	--	--	--	--	--	--
																								--	--	--	--	--	--	--
																								--	--	--	--	--	--	--
																								--	--	--	--	--	--	--
																								--	--	--	--	--	--	--
																								--	--	--	--	--	--	--
																								--	--	--	--	--	--	--
																								--	--	--	--	--	--	--
																								--	--	--	--	--	--	--
																								--	--	--	--	--	--	--
																								--	--	--	--	--	--	--
																								--	--	--	--	--	--	--
																								--	--	--	--	--	--	--
																								--	--	--	--	--	--	--
																								--	--	--	--	--	--	--
																								--	--	--	--	--	--	--
																								--	--	--	--	--	--	--
																								--	--	--	--	--	--	--
																								--	--	--	--	--	--	--
																								--	--	--	--	--	--	--
																								--	--	--	--	--	--	--
																								--	--	--	--	--	--	--
																								--	--	--	--	--	--	--
																								--	--	--	--	--	--	--
																								--	--	--	--	--	--	--
																								--	--	--	--	--	--	--
																								--	--	--	--	--	--	--
																								--	--	--	--	--	--	--
																								--	--	--	--	--	--	--
																								--	--	--	--	--	--	--
																								--	--	--	--	--	--	--
																								--	--	--	--	--	--	--
																								--	--	--	--	--	--	--
																								--	--	--	--	--	--	--
																								--	--	--	--	--	--	--
																								--	--	--	--	--	--	--
																								--	--	--	--	--	--	--
																								--	--	--	--	--	--	--
																								--	--	--	--	--	--	--
																								--	--	--	--	--	--	--
																								--	--	--	--	--	--	--
																								--	--	--	--	--	--	--
																								--	--	--	--	--	--	--
																								--	--	--	--	--	--	--
																								--	--	--	--	--	--	--
																								--	--	--	--	--	--	--
																								--	--	--	--	--	--	--
																								--	--	--	--	--	--	--
																								--	--	--	--	--	--	--
																								--	--	--	--	--	--	--
																								--	--	--	--	--	--	--
																								--	--	--	--	--	--	--
																								--	--	--	--	--	--	--
																								--	--	--	--	--	--	--
																								--	--	--	--	--	--	--
																								--	--	--	--	--	--	--
																								--	--	--	--	--	--	--
																								--	--	--	--	--	--	--
																								--	--	--	--	--	--	--
																								--	--	--	--	--	--	--
																								--	--	--	--	--	--	--
																								--	--	--	--	--	--	--
																								--	--	--	--	--	--	--
																								--	--	--	--	--	--	--
																								--	--	--	--	--	--	--
																								--	--	--	--	--	--	--
																								--	--	--	--	--	--	--
																								--	--	--	--	--	--	--
																								--	--	--	--	--	--	--
																								--	--	--	--	--	--	--
																								--	--	--	--	--	--	--
																								--	--	--	--	--	--	--
																								--	--	--	--	--	--	--
																								--	--	--	--	--	--	--
																								--	--	--	--	--	--	--
																								--	--	--	--	--	--	--
																								--	--	--	--	--	--	--
																								--	--	--	--	--	--	--
																								--	--	--	--	--	--	--
																								--	--	--	--	--	--	--
																								--	--	--	--	--	--	--
																								--	--	--	--	--	--	--
																								--	--	--	--	--	--	--
																								--	--	--	--	--	--	--
																								--	--	--	--	--	--	--
																								--	--	--	--	--	--	--
																								--	--	--	--	--	--	--
																								--	--	--	--	--	--	--
																								--	--	--	--	--	--	--
																								--	--	--	--	--	--	--
																								--	--	--	--	--	--	--
																								--	--	--	--	--	--	--
																								--	--	--	--	--	--	--
																								--	--	--	--	--	--	--
																								--	--	--	--	--	--	--
																								--	--	--	--	--	--	--
																								--	--	--	--	--	--	--
																								--	--	--	--	--	--	--
																								--	--	--	--	--	--	--
																								--	--	--	--	--	--	--
																								--	--	--	--	--	--	--
																								--	--	--	--	--	--	--
																								--	--	--	--	--	--	--
																								--	--	--	--	--	--	--
																								--	--	--	--	--	--	--
																								--	--	--	--	--	--	--
																								--	--	--	--	--	--	--
																								--	--	--	--	--	--	--
																								--	--	--	--	--	--	--
																								--	--	--	--	--	--	--
																								--	--	--	--	--	--	--
																								--	--	--	--	--	--	--
																								--	--	--	--	--	--	--
																								--	--	--	--	--	--	--
																								--	--	--	--	--	--	--
																								--	--	--	--	--	--	--
																								--	--	--	--	--	--	--
																								--	--	--	--	--	--	--
																								--	--	--	--	--	--	--
																								--	--	--	--	--	--	--
																								--	--	--	--	--	--	--
																								--	--	--	--	--	--	--
																								--	--	--	--	--	--	--
																								--	--	--	--	--	--	--
																								--	--	--	--	--	--	--
																								--	--	--	--	--	--	--
																								--	--	--	--	--	--	--
																								--	--	--	--	--	--	--
																								--	--	--	--	--	--	--
																								--	--	--	--	--	--	--
																								--	--	--	--	--	--	--
																								--	--	--	--	--	--	--
																								--	--	--	--	--	--	--
																								--	--	--	--	--	--	--
																								--	--	--	--	--	--	--
																								--	--	--	--	--	--	--
																								--	--	--	--	--	--	--
																								--	--	--	--	--	--	--
																								--	--	--	--	--	--	--
																								--	--	--	--	--	--	--
																								--	--	--	--	--	--	--
																								--	--	--	--	--	--	--
																								--	--	--	--	--	--	--
																								--	--	--	--	--	--	--
																								--	--	--	--	--	--	--
																								--	--	--	--	--	--	--
																								--	--	--	--	--	--	--
																								--	--	--	--	--	--	--
																								--	--	--	--	--	--	--
																								--	--	--	--	--	--	--
																								--	--	--	--	--	--	--
																								--	--	--	--	--	--	--
																								--	--	--	--	--	--	--
																								--	--	--	--	--	--	--
																								--	--	--	--	--	--	--
																								--	--	--	--	--	--	--
																								--	--	--	--	--	--	--
																								--	--	--	--	--	--	--
																								--	--	--	--	--	--	--
																								--	--	--	--	--	--	--
																								--	--	--	--	--	--	--
																								--	--	--	--	--	--	--
																								--	--	--	--	--	--	--
																								--	--	--	--	--	--	--
																								--	--	--	--	--	--	--
																								--	--	--	--	--	--	--
																								--	--	--	--	--	--	--
																								--	--	--	--	--	--	--
																								--	--	--	--	--	--	--
																								--	--	--	--	--	--	--
																								--	--	--	--	--	--	--
																								--	--	--	--	--	--	--
																								--	--	--	--	--	--	--
																								--	--	--	--	--	--	--
																								--	--	--	--	--	--	--
																								--	--	--	--	--	--	--
																								--	--	--	--	--	--	--
																								--	--	--	--	--	--	--
																								--	--	--	--	--	--	--
																								--	--	--	--	--	--	--
																								--	--	--	--	--	--	--
																								--	--	--	--	--	--	--
																								--	--	--	--	--	--	--
																								--	--	--	--	--	--	--
																								--	--	--	--	--	--	--
																								--	--	--	--	--	--	--
																								--	--	--	--	--	--	--
																								--	--	--	--	--	--	--
																								--	--	--	--	--	--	--
																								--	--	--	--	--	--	--
																								--	--	--	--	--	--	--
																								--	--	--	--	--	--	--
																								--	--	--	--	--	--	--
																								--	--	--	--	--	--	--
																								--	--	--	--	--	--	--
																								--	--	--	--	--	--	--
																								--	--	--	--	--	--	--
																								--	--	--	--	--	--	--
																								--	--	--	--	--	--	--
																								--	--	--	--	--	--	--
																								--	--	--	--	--	--	--
																								--	--	--	--	--	--	--
																								--	--	--	--	--	--	--
																								--	--	--	--	--	--	--
																								--	--	--	--	--	--	--
																								--	--	--	--	--	--	--
																								--	--	--	--	--	--	--
																								--	--	--	--	--	--	--
																								--	--	--	--	--	--	--
																								--	--	--	--	--	--	--
																								--	--	--	--	--	--	--
																								--	--	--	--	--	--	--
																								--	--	--	--	--	--	--
																								--	--	--	--	--	--	--
																								--	--	--	--	--	--	--
																								--	--	--	--	--	--	--
																								--	--	--	--	--	--	--
																								--	--	--	--	--	--	--
																								--	--	--	--	--	--	--
																								--	--	--	--	--	--	--
																								--	--	--	--	--	--	--
																								--	--	--	--	--	--	--
																								--	--	--	--	--	--	--
																								--	--	--	--	--	--	--
																								--	--	--	--	--	--	--
																								--	--	--	--	--	--	--
																								--	--	--	--	--	--	--
																								--	--	--	--	--	--	--
																								--	--	--	--	--	--	--
																								--	--	--	--	--	--	--
																								--	--	--	--	--	--	--
																								--	--	--	--	--	--	--
																								--	--	--	--	--	--	--
																								--	--	--	--	--	--	--
																								--	--	--	--	--	--	--
																								--	--	--	--	--	--	--
																								--	--	--	--	--	--	--
																								--	--	--	--	--	--	--
																								--	--	--	--	--	--	--
																								--	--	--	--	--	--	--
																								--	--	--	--	--	--	--
																								--	--	--	--	--	--	--
																								--	--	--	--	--	--	--
																								--	--	--	--	--	--	--
																								--	--	--	--	--	--	--
																								--	--	--	--	--	--	--
																								--	--	--	--	--	--	--
																								--	--	--	--	--	--	--
																								--	--	--	--	--	--	--
																								--	--	--	--	--	--	--
																								--	--	--	--	--	--	--
																								--	--	--	--	--	--	--
																								--	--	--	--	--	--	--
																								--	--	--	--	--	--	--
																								--	--	--	--	--	--	--
																								--	--	--	--	--	--	--
																								--	--	--	--	--	--	--
																								--	--	--	--	--	--	--
																								--	--	--	--	--	--	--
																								--	--	--	--	--	--	--
																								--	--	--	--	--	--	--
																								--	--	--	--	--	--	--
																								--	--	--	--	--	--	--
																								--	--	--	--	--	--	--
																								--	--	--	--	--	--	--
																								--	--	--	--	--	--	--
																								--	--	--	--	--	--	--
																								--	--	--	--	--	--	--
																								--	--	--	--	--	--	--
																								--	--	--	--	--	--	--
																								--	--	--	--	--	--	--
																								--	--	--	--	--	--	--
																								--	--	--	--	--	--	--
																								--	--	--	--	--	--	--
																								--	--	--	--	--	--	--
																								--	--	--	--	--	--	--
																								--	--	--	--	--	--	--
																								--	--	--	--	--	--	--
																								--	--	--	--	--	--	--
																								--	--	--	--	--	--	--
																								--	--	--	--	--	--	--
																								--	--	--	--	--	--	--
																								--	--	--	--	--	--	--
																								--	--	--	--	--	--	--
																								--	--	--	--	--	--	--
																								--	--	--	--	--	--	--
																								--	--	--	--	--	--	--
																								--	--	--	--	--	--	--
																								--	--	--	--	--	--	--
																								--	--	--	--	--	--	--
																								--	--	--	--	--	--	--
																								--	--	--	--	--	--	--
																								--	--	--	--	--	--	--
																								--	--	--	--	--	--	--
																								--	--	--	--	--	--	--
																								--	--	--	--	--	--	--
																								--	--	--	--	--	--	--
																								--	--	--	--	--	--	--
																								--	--	--	--	--	--	--
																								--	--	--	--	--	--	--
																								--	--	--	--	--	--	--
																								--	--	--	--	--	--	--
																								--	--	--	--	--	--	--
																								--	--	--	--	--	--	--
																								--	--	--	--	--	--	--
																								--	--	--	--	--	--	--
																								--	--	--	--	--	--	--
																								--	--	--	--	--	--	--
																								--	--	--	--	--	--	--
																								--	--	--	--	--	--	--
																								--	--	--	--	--	--	--
																								--	--	--	--	--	--	--
																								--	--	--	--	--	--	--
																								--	--	--	--	--	--	--
																								--	--	--	--	--	--	--
																								--	--	--	--	--	--	--
																								--	--	--	--	--	--	--
																								--	--	--	--	--	--	--
																								--	--	--	--	--	--	--
																								--	--	--	--	--	--	--
																								--	--	--	--	--	--	--
																								--	--	--	--	--	--	--
																								--	--	--	--	--	--	--
																								--	--	--	--	--	--	--
																								--	--	--	--	--	--	--
																								--	--	--	--	--	--	--
																								--	--	--	--	--	--	--
																								--	--	--	--	--	--	--
																								--	--	--	--	--	--	--
																								--	--	--	--	--	--	--
																								--	--	--	--	--	--	--
																								--	--	--	--	--	--	--
																								--	--	--	--	--	--	--
																								--	--	--	--	--	--	--
																								--	--	--	--	--	--	--
																								--	--	--	--	--	--	--
																								--	--	--	--	--	--	--
																								--	--	--	--	--	--	--
																								--	--	--	--	--	--	--
																								--	--	--	--	--	--	--
																								--	--	--	--	--	--	--
																								--	--	--	--	--	--	--
																								--	--	--	--	--	--	--
																								--	--	--	--	--	--	--
																								--	--	--	--	--	--	--
																								--	--	--	--	--	--	--
																								--	--	--	--	--	--	--
																								--	--	--	--	--	--	--
																								--	--	--	--	--	--	--
																								--	--	--	--	--	--	--
																								--	--	--	--	--	--	--
																								--	--	--	--	--	--	--
																								--	--	--	--	--	--	--
																								--	--	--	--	--	--	--
																								--	--	--	--	--	--	--
																								--	--	--	--	--	--	--
																								--	--	--	--	--	--	--
																								--	--	--	--	--	--	--
																								--	--	--	--	--	--	--
																								--	--	--	--	--	--	--
																								--	--	--	--	--	--	--
																								--	--	--	--	--	--	--
																								--	--	--	--	--	--	--
																								--	--	--	--	--	--	--
																								--	--	--	--	--	--	--
																								--	--	--	--	--	--	--
																								--	--	--	--	--	--	--
																								--	--	--	--	--	--	--
																								--	--	--	--	--	--	--
																								--	--	--	--	--	--	--
																								--	--	--	--	--	--	--
																								--	--	--	--	--	--	--
																								--	--	--	--	--	--	--
																								--	--	--	--	--	--	--
																								--	--	--	--	--	--	--
																								--	--	--	--	--	--	--
																								--	--	--	--	--	--	--
																								--	--	--	--	--	--	--
																								--	--	--	--	--	--	--
																								--	--	--	--	--	--	--
																								--	--	--	--	--	--	--
																								--	--	--	--	--	--	--
																								--	--	--	--	--	--	--
																								--	--	--	--	--	--	--
																								--	--	--	--	--	--	--
																								--	--	--	--	--	--	--
																								--	--	--	--	--	--	--
																								--	--	--	--	--	--	--
																								--	--	--	--	--	--	--
																								--	--	--	--	--	--	--
																								--	--	--	--	--	--	--
																								--	--	--	--	--	--	--
																								--	--	--	--	--	--	--
																								--	--	--	--	--	--	--
																								--	--	--	--	--	--	--
																								--	--	--	--	--	--	--
																								--	--	--	--	--	--	--
																								--	--	--	--	--	--	--
																								--	--	--	--	--	--	--
																								--	--	--	--	--	--	--
																								--	--	--	--	--	--	--
																								--	--	--	--	--	--	--
																								--	--	--	--	--	--	--
																								--	--	--	--	--	--	--
																								--	--	--	--	--	--	--
																								--	--	--	--	--	--	--
																								--	--	--	--	--	--	--
																								--	--	--	--	--	--	--
																								--	--	--	--	--	--	--
																								--	--	--	--	--	--	--
																								--	--	--	--	--	--	--
																								--	--	--	--	--	--	--
																								--	--	--	--	--	--	--
																								--	--	--	--	--	--	--
																								--	--	--	--	--	--	--
																								--	--	--	--	--	--	--
																								--	--	--	--	--	--	--
																								--	--	--	--	--	--	--
																								--	--	--	--	--	--	--
																								--	--	--	--	--	--	--
																								--	--	--	--	--	--	--
																								--	--	--	--	--	--	--
																								--	--	--	--	--	--	--
																								--	--	--	--	--	--	--
																								--	--	--	--	--	--	--
																								--	--	--	--	--	--	--
																								--	--	--	--	--	--	--
																								--	--	--	--	--	--	--
																								--	--	--	--	--	--	--
																								--	--	--	--	--	--	--
																								--	--	--	--	--	--	--
																								--	--	--	--	--	--	--
																								--	--	--	--	--	--	--
																								--	--	--	--	--	--	--
																								--	--	--	--	--	--	--
																								--	--	--	--	--	--	--
																								--	--	--	--	--	--	--
																								--	--	--	--	--	--	--
																								--	--	--	--	--	--	--
																								--	--	--	--	--	--	--
																								--	--	--	--	--	--	--
																								--	--	--	--	--	--	--
																								--	--	--	--	--	--	--
																								--	--	--	--	--	--	--
																								--	--	--	--	--	--	--
																								--	--	--	--	--	--	--
																								--	--	--	--	--	--	--
																								--	--	--	--	--	--	--
																								--	--	--	--	--	--	--
																								--	--	--	--	--	--	--
																								--	--	--	--	--	--	--
																								--	--	--	--	--	--	--
																								--	--	--	--	--	--	--
																								--	--	--	--	--	--	--
																								--	--	--	--	--	--	--
																								--	--	--	--	--	--	--
																								--	--	--	--	--	--	--
																								--	--	--	--	--	--	--
																								--	--	--	--	--	--	--
																								--	--	--	--	--	--	--
																								--	--	--	--	--	--	--
																								--	--	--	--	--	--	--
																								--	--	--	--	--	--	--
																								--	--	--	--	--	--	--
																								--	--	--	--	--	--	--
																								--	--	--	--	--	--	--
																								--	--	--	--	--	--	--
																								--	--	--	--	--	--	--
																								--	--	--	--	--	--	--
																								--	--	--	--	--	--	--
																								--	--	--	--	--	--	--
																								--	--	--	--	--	--	--
																								--	--	--	--	--	--	--
																								--	--	--	--	--	--	--
																								--	--	--	--	--	--	--
																								--	--	--	--	--	--	--
																								--	--	--	--	--	--	--
																								--	--	--	--	--	--	--
																								--	--	--	--	--	--	--
																								--	--	--	--	--	--
																								--	--	--	--	--	--
																								--	--	--	--	--	--
																								--	--	--	--	--	--
																								--	--	--	--	--	--
																								--	--	--	--	--	--
																								--	--	--	--	--	--
																								--	--	--	--	--	--
																								--	--	--	--	--	--
																								--	--	--	--	--	--
																								--	--	--	--	--	--
																								--	--	--	--	--	--
																								--	--	--	--	--	--
																								--	--	--	--	--	--
																								--	--	--	--	--	--
																								--	--	--	--	--	--
																								--	--	--	--	--	--
																								--	--	--	--	--	--
																								--	--	--	--	--	--
																								--	--	--	--	--	--
																								--	--	--	--	--	--
																								--	--	--	--	--	--
																								--	--	--	--	--	--
																								--	--	--	--	--	--
																								--	--	--	--	--	--
																								--	--	--	--	--	--
																								--	--	--	--	--	--
																								--	--	--	--	--	--
																								--	--	--	--	--	--
																								--	--	--	--	--	--
																								--	--	--	--	--	--
																								--	--	--	--	--	--
																								--	--	--	--	--	--
																								--	--	--	--	--	--
																								--	--	--	--	--	--
																								--	--	--	--	--	--
																								--	--	--	--	--	--
																								--	--	--	--	--	--
																								--	--	--	--	--	--
																								--	--	--	--	--	--
																								--	--	--	--	--	--
																								--	--	--	--	--	--
																								--	--	--	--	--	--
																								--	--	--	--	--	--
																								--	--	--	--	--	--
																								--	--	--	--	--	--
																								--	--	--	--	--	--
																								--	--	--	--	--	--
																								--	--	--	--	--	--
																								--	--	--	--	--	--
																								--	--	--	--	--	--
																								--	--	--	--	--	--
																								--	--	--	--	--	--
																								--	--	--	--	--	--
																								--	--	--	--	--	--
																								--	--	--	--	--	--
																								--	--	--	--	--	--
																								--	--	--	--	--	--
																								--	--	--	--	--	--
																								--	--	--	--	--	--
																								--	--	--	--	--	--
																								--	--	--	--	--	--
																								--	--	--	--	--	--
																								--	--	--	--	--	--
																								--	--	--	--	--	--
																								--	--	--	--	--	--
																								--	--	--	--	--	--
																								--	--	--	--	--	--
																								--	--	--	--	--	--
																								--	--	--	--	--	--
																								--	--	--	--	--	--
																								--	--	--	--	--	--
																								--	--	--	--	--	--
																								--	--	--	--	--	--
																								--	--	--	--	--	--
																								--	--	--	--	--	--
																								--	--	--	--	--	--
																								--	--	--	--	--	--
																								--	--	--	--	--	--
																								--	--	--	--	--	--
																								--	--	--	--	--	--
																								--	--	--	--	--	--
																								--	--	--	--	--	--
																								--	--	--	--	--	--
																								--	--	--	--	--	--
																								--	--	--	--	--	--
																								--	--	--	--	--	--
																								--	--	--	--	--	--
																								--	--	--	--	--	--
																								--	--	--	--	--	--
																								--	--	--	--	--	--
																								--	--	--	--	--	--
																								--	--	--	--	--	--
																								--	--	--	--	--	--
																								--	--	--	--	--	--
																								--	--	--	--	--	--
																								--	--	--	--	--	--
																								--	--	--	--	--	--
																								--	--	--	--	--	--
																								--	--	--	--	--	--
																								--	--	--	--	--	--
																								--	--	--	--	--	--
																								--	--	--	--	--	--
																								--	--	--	--	--	--
																								--	--	--	--	--	--
																								--	--	--	--	--	--
																								--	--	--	--	--	--
																								--	--	--	--	--	--
																								--	--	--	--	--	--
																								--	--	--	--	--	--
																								--	--	--	--	--	--
																								--	--	--	--	--	--
																								--	--	--	--	--	--
																								--	--	--	--	--	--
																								--	--	--	--	--	--
																								--	--	--	--	--	--
																								--	--	--	--	--	--
																								--	--	--	--	--	--
																								--	--	--	--	--	--
																								--	--	--	--	--	--
																								--	--	--	--	--	--
																								--	--	--	--	--	--
																								--	--	--	--	--	--
																								--	--	--	--	--	--
																								--	--	--	--	--	--
																								--	--	--	--	--	--
																								--	--	--	--	--	--
																								--	--	--	--	--	--
																								--	--	--	--	--	--
																								--	--	--	--	--	--
																								--	--	--	--	--	--
																								--	--	--	--	--	--
																								--	--	--	--	--	--
																								--	--	--	--	--	--
																								--	--	--	--	--	--
																								--	--	--	--	--	--
																								--	--	--	--	--	--
																								--	--	--	--	--	--
																								--	--	--	--	--	--
																								--	--	--	--	--	--
																								--	--	--	--	--	--
																								--	--	--	--	--	--
																								--	--	--	--	--	--
																								--	--	--	--	--	--
																								--	--	--	--	--	--
																								--	--	--	--	--	--
																								--	--	--	--	--	--
																								--	--	--	--	--	--
																								--	--	--	--	--	--
																								--	--	--	--	--	--
																								--	--	--	--	--	--
																								--	--	--	--	--	--
																								--	--	--	--	--	--
																								--	--	--	--	--	--
																								--	--	--	--	--	--
																								--	--	--	--	--	--
																								--	--	--	--	--	--
																								--	--	--	--	--	--
																								--	--	--	--	--	--
																								--	--	--	--	--	--
																								--	--	--	--	--	--
																								--	--	--	--	--	--
																								--	--	--	--	--	--
																								--	--	--	--	--	--
																								--	--	--	--	--	--
																								--	--	--	--	--	--
																								--	--	--	--	--	--
																								--	--	--	--	--	--
																								--	--	--	--	--	--
																								--	--	--	--	--	--
																								--	--	--	--	--	--
																								--	--	--	--	--	--
																								--	--	--	--	--	--
																								--	--	--	--	--	--
																								--	--	--	--	--	--
																								--	--	--	--	--	--
																								--	--	--	--	--	--
																								--	--	--	--	--	--
																								--	--	--	--	--	--
																								--	--	--	--	--	--
																								--	--	--	--	--	--
																								--	--	--	--	--	--
																								--	--	--	--	--	--
																								--	--	--	--	--	--
																								--	--	--	--	--	--
																								--	--	--	--	--	--
																								--	--	--	--	--	--
																								--	--	--	--	--	--
																								--	--	--	--	--	--
																								--	--	--	--	--	--
																								--	--	--	--	--	--
																								--	--	--	--	--	--
																								--	--	--	--	--	--
																								--	--	--	--	--	--
																								--	--	--	--	--	--
																								--	--	--	--	--	--
																								--	--	--	--	--	--
																								--	--	--	--	--	--
																								--	--	--	--	--	--
																								--	--	--	--	--	--
																								--	--	--	--	--	--
																								--	--	--	--	--	--
																								--	--	--	--	--	--
																								--	--	--	--	--	--
																								--	--	--	--	--	--
																								--	--	--	--	--	--
																								--	--	--	--	--	--
																								--	--	--	--	--	--
																								--	--	--	--	--	--
																								--	--	--	--	--	--
																								--	--	--	--	--	--
																								--	--	--	--	--	--
																								--	--	--	--	--	--
																								--	--	--	--	--	--
																								--	--	--	--	--	--
																								--	--	--	--	--	--
																								--	--	--	--	--	--
																								--	--	--	--	--	--
																								--	--	--	--	--	--
																								--	--	--	--	--	--
																								--	--	--	--	--	--
																								--	--	--	--	--	--
																								--	--	--	--	--	--
																								--	--	--	--	--	--
																								--	--	--	--	--	--
																								--	--	--	--	--	--
																								--	--	--	--	--	--
																								--	--	--	--	--	--
																								--	--	--	--	--	--
																								--	--	--	--	--	--
																								--	--	--	--	--	--
																								--	--	--	--	--	--
																								--	--	--	--	--	--
																								--	--	--	--	--	--
																								--	--	--	--	--	--
																								--	--	--	--	--	--
																								--	--	--	--	--	--
																								--	--	--	--	--	--
																								--	--	--	--	--	--
																								--	--	--	--	--	--
																								--	--	--	--	--	--
																								--	--	--	--	--	--
																								--	--	--	--	--	--
																								--	--	--	--	--	--
																								--	--	--	--	--	--
																								--	--	--	--	--	--
																								--	--	--	--	--	--
																								--	--	--	--	--	--
																								--	--	--	--	--	--
																								--	--	--	--	--	--
																								--	--	--	--	--	--
																								--	--	--	--	--	--
																								--	--	--	--	--	--
																								--	--	--	--	--	--
																								--	--	--	--	--	--
																								--	--	--	--	--	--
																								--	--	--	--	--	--
																								--	--	--	--	--	--
																								--	--	--	--	--	--
																								--	--	--	--	--	--
																								--	--	--	--	--	--
																								--	--	--	--	--	--
																								--	--	--	--	--	--
																								--	--	--	--	--	--
																								--	--	--	--	--	--
																								--	--	--	--	--	--
																								--	--	--	--	--	--
																								--	--	--	--	--	--
																								--	--	--	--	--	--
																								--	--	--	--	--	--
																								--	--	--	--	--	--
																								--	--	--	--	--	--
																								--	--	--	--	--	--
																								--	--	--	--	--	--
																								--	--	--	--	--	--
																								--	--	--	--	--	--
																								--	--	--	--	--	--
																								--	--	--	--	--	--
																								--	--	--	--	--	--
																								--	--	--	--	--	--
																								--	--	--	--	--	--
																								--	--	--	--	--	--
																								--	--	--	--	--	--
																								--	--	--	--	--	--
																								--	--	--	--	--	--
																								--	--	--	--	--	--
																								--	--	--	--	--	--
																								--	--	--	--	--	--
																								--	--	--	--	--	--
																								--	--	--	--	--	--
																								--	--	--	--	--	--
																								--	--	--	--	--	--
																								--	--	--	--	--	--
																								--	--	--	--	--	--
																								--	--	--	--	--	--
																								--	--	--	--	--	--
																								--	--	--	--	--	--
																								--	--	--	--	--	--
																								--	--	--	--	--	--
																								--	--	--	--	--	--
																								--	--	--	--	--	--
																								--	--	--	--	--	--
																								--	--	--	--	--	--
																								--	--	--	--	--	--
																								--	--	--	--	--	--
																								--	--	--	--	--	--
																								--	--	--	--	--	--
																								--	--	--	--	--	--
																								--	--	--	--	--	--
																								--	--	--	--	--	--
																								--	--	--	--	--	--
																								--	--	--	--	--	--
																								--	--	--	--	--	--
																								--	--	--	--	--	--
																								--	--	--	--	--	--
																								--	--	--	--	--	--
																								--	--	--	--	--	--
																								--	--	--	--	--	--
																								--	--	--	--	--	--
																								--	--	--	--	--	--
																								--	--	--	--	--	--
																								--	--	--	--	--	--
																								--	--	--	--	--	--
																								--	--	--	--	--	--
																								--	--	--	--	--	--
																								--	--	--	--	--	--
																								--	--	--	--	--	--
																								--	--	--	--	--	--
																								--	--	--	--	--	--
																								--	--	--	--	--	--
																								--	--	--	--	--	--
																								--	--	--	--	--	--
																								--	--	--	--	--	--
																								--	--	--	--	--	--
																								--	--	--	--	--	--
																								--	--	--	--	--	--
																								--	--	--	--	--	--
																								--	--	--	--	--	--
																								--	--	--	--	--	--
																								--	--	--	--	--	--
																								--	--	--	--	--	--
																								--	--	--	--	--	--
																								--	--	--	--	--	--
																								--	--	--	--	--	--
																								--	--	--	--	--	--
																								--	--	--	--	--	--
																								--	--	--	--	--	--
																								--	--	--	--	--	--
																								--	--	--	--	--	--
																								--	--	--	--	--	--
																								--	--	--	--	--	--
																								--	--	--	--	--	--
																								--	--	--	--	--	--
																								--	--	--	--	--	--
																								--	--	--	--	--	--
																								--	--	--	--	--	--
																								--	--	--	--	--	--
																								--	--	--	--	--	--
																								--	--	--	--	--	--
																								--	--	--	--	--	--
																								--	--	--	--	--	--
																								--	--	--	--	--	--
																								--	--	--	--	--	--
																								--	--	--	--	--	--
																								--	--	--	--	--	--
																								--	--	--	--	--	--
																								--	--	--	--	--	--
																								--	--	--	--	--	--
																								--	--	--	--	--	--
																								--	--	--	--	--	--
																								--	--	--	--	--	--
																								--	--	--	--	--	--
																								--	--	--	--	--	--
																								--	--	--	--	--	--
																								--	--	--	--	--	--
																								--	--	--	--	--	--
																								--	--	--	--	--	--
																								--	--	--	--	--	--
																								--	--	--	--	--	--
																								--	--	--	--	--	--
																								--	--	--	--	--	--
																								--	--	--	--	--	--
																								--	--	--	--	--	--
																								--	--	--	--	--	--
																								--	--	--	--	--	--
																								--	--	--	--	--	--
																								--	--	--	--	--	--
																								--	--	--	--	--	--
																								--	--	--	--	--	--
																								--	--	--	--	--	--
																								--	--	--	--	--	--
																								--	--	--	--	--	--
																								--	--	--	--	--	--
																								--	--	--	--	--	--
																								--	--	--	--	--	--
																								--	--	--	--	--	--
																								--	--	--	--	--	--
																								--	--	--	--	--	--
																								--	--	--	--	--	--
																								--	--	--	--	--	--
																								--	--	--	--	--	--
																								--	--	--	--	--	--
																								--	--	--	--	--	--
																								--	--	--	--	--	--
																								--	--	--	--	--	--
																								--	--	--	--	--	--
																								--	--	--	--	--	--
																								--	--	--	--	--	--
																								--	--	--	--	--	--
																								--	--	--	--	--	--
																								--	--	--	--	--	--
																								--	--	--	--	--	--
																								--	--	--	--	--	--
																								--	--	--	--	--	--
																								--	--	--	--	--	--
																								--	--	--	--	--	--
																								--	--	--	--	--	--
																								--	--	--	--	--	--
																								--	--	--	--	--	--
																								--	--	--	--	--	--
																								--	--	--	--	--	--
																								--	--	--	--	--	--
																								--	--	--	--	--	--
																								--	--	--	--	--	--
																								--	--	--	--	--	--
																								--	--	--	--	--	--
																								--	--	--	--	--	--
																								--	--	--	--	--	--
																								--	--	--	--	--	--
																								--	--	--	--	--	--
																								--	--	--	--	--	--
																								--	--	--	--	--	--
																								--	--	--	--	--	--
																								--	--	--	--	--	--
																								--	--	--	--	--	--
																								--	--	--	--	--	--
																								--	--	--	--	--	--
																								--	--	--	--	--	--
																								--	--	--	--	--	--
																								--	--	--	--	--	--
																								--	--	--	--	--	--
																								--	--	--	--	--	--
																								--	--	--	--	--	--
																								--	--	--	--	--	--
																								--	--	--	--	--	--
																								--	--	--	--	--	--
																								--	--	--	--	--	--
																								--	--	--	--	--	--
																								--	--	--	--	--	--
																								--	--	--	--	--	--
																								--	--	--	--	--	--
																								--	--	--	--	--	--
																								--	--	--	--	--	--
																								--	--	--	--	--	--
																								--	--	--	--	--	--
																								--	--	--	--	--	--
																								--	--	--	--	--	--
																								--	--	--	--	--	--
																								--	--	--	--	--	--
																								--	--	--	--	--	--
																								--	--	--	--	--	--
																								--	--	--	--	--	--
																								--	--	--	--	--	--
																								--	--	--	--	--	--
																								--	--	--	--	--	--
																								--	--	--	--	--	--
																								--	--	--	--	--	--
																								--	--	--	--	--	--
																								--	--	--	--	--	--
																								--	--	--	--	--	--
																								--	--	--	--	--	--
																								--	--	--	--	--	--
																								--	--	--	--	--	--
																								--	--	--	--	--	--
																								--	--	--	--	--	--
																								--	--	--	--	--	--
																								--	--	--	--	--	--
																								--	--	--	--	--	--
																								--	--	--	--	--	--
																								--	--	--	--	--	--
																								--	--	--	--	--	--
																								--	--	--	--	--	--
																								--	--	--	--	--	--
																								--	--	--	--	--	--
																								--	--	--	--	--	--
																								--	--	--	--	--	--
																								--	--	--	--	--	--
																								--	--	--	--	--	--
																								--	--	--	--	--	--
																								--	--	--	--	--	--
																								--	--	--	--	--	--
																								--	--	--	--	--	--
																								--	--	--	--	--	--
																								--	--	--	--	--	--
																								--	--	--	--	--	--
																								--	--	--	--	--	--
																								--	--	--	--	--	--
																								--	--	--	--	--	--
																								--	--	--	--	--	--
																								--	--	--	--	--	--
																								--	--	--	--	--	--
																								--	--	--	--	--	--
																								--	--	--	--	--	--
																								--	--	--	--	--	--
																								--	--	--	--	--	--
																								--	--	--	--	--	--
																								--	--	--	--	--	--
																								--	--	--	--	--	--
																								--	--	--	--	--	--
																								--	--	--	--	--	--
																								--	--	--	--	--	--
																								--	--	--	--	--	--
																								--	--	--	--	--	--
																								--	--	--	--	--	--
																								--	--	--	--	--	--
																								--	--	--	--	--	--
																								--	--	--	--	--	--
																								--	--	--	--	--	--
																								--	--	--	--	--	--
																								--	--	--	--	--	--
																								--	--	--	--	--	--
																								--	--	--	--	--	--
																								--	--	--	--	--	--
																								--	--	--	--	--	--
																								--	--	--	--	--	--
																								--	--	--	--	--	--
																								--	--	--	--	--	--
																								--	--	--	--	--	--
																								--	--	--	--	--	--
																								--	--	--	--	--	--
																								--	--	--	--	--	--
																								--	--	--	--	--	--
																								--	--	--	--	--	--
																								--	--	--	--	--	--
																								--	--	--	--	--	--
																								--	--	--	--	--	--
																								--	--	--	--	--	--
																								--	--	--	--	--	--
																								--	--	--	--	--	--
																								--	--	--	--	--	--
																								--	--	--	--	--	--
																								--	--	--	--	--	--
																								--	--	--	--	--	--
																								--	--	--	--	--	--
																								--	--	--	--	--	--
																								--	--	--	--	--	--
																								--	--	--	--	--	--
																								--	--	--	--	--	--
																								--	--	--	--	--	--
																								--	--	--	--	--	--
																								--	--	--	--	--	--
																								--	--	--	--	--	--
																								--	--	--	--	--	--
																								--	--	--	--	--	--
																								--	--	--	--	--	--
																								--	--	--	--	--	--
																								--	--	--	--	--	--
																								--	--	--	--	--	--
																								--	--	--	--	--	--
																								--	--	--	--	--	--
																								--	--	--	--	--	--
																								--	--	--	--	--	--
																								--	--	--	--	--	--
																								--	--	--	--	--	--
																								--	--	--	--	--	--
																								--	--	--	--	--	--
																								--	--	--	--	--	--
																								--	--	--	--	--	--
																								--	--	--	--	--	--
																								--	--	--	--	--	--
																								--	--	--	--	--	--
																								--	--	--	--	--	--
																								--	--	--	--	--	--
																								--	--	--	--	--	--
																								--	--	--	--	--	--
																								--	--	--	--	--	--
																								--	--	--	--	--	--
																								--	--	--	--	--	--
																								--	--	--	--	--	--
																								--	--	--	--	--	--
																								--	--	--	--	--	--
																								--	--	--	--	--	--
																								--	--	--	--	--	--
																								--	--	--	--	--	--
																								--	--	--	--	--	--
																								--	--	--	--	--	--
																								--	--	--	--	--	--
																								--	--	--	--	--	--
																								--	--	--	--	--	--
																								--	--	--	--	--	--
																								--	--	--	--	--	--
																								--	--	--	--	--	--
																								--	--	--	--	--	--
																								--	--	--	--	--	--
																								--	--	--	--	--	--
																								--	--	--	--	--	--
																								--	--	--	--	--	--
																								--	--	--	--	--	--
																								--	--	--	--	--	--
																								--	--	--	--	--	--
																								--	--	--	--	--	--
																								--	--	--	--	--	--
																								--	--	--	--	--	--
																								--	--	--	--	--	--
																								--	--	--	--	--	--
																								--	--	--	--	--	--
																								--	--	--	--	--	--
																								--	--	--	--	--	--
																								--	--	--	--	--	--
																								--	--	--	--	--	--
																								--	--	--	--	--	--
																								--	--	--	--	--	--
																								--	--	--	--	--	--
																								--	--	--	--	--	--
																								--	--	--	--	--	--
																								--	--	--	--	--	--
																								--	--	--	--	--	--
																								--	--	--	--	--	--
																								--	--	--	--	--	--
																								--	--	--	--	--	--
																								--	--	--	--	--	--
																								--	--	--	--	--	--
																								--	--	--	--	--	--
																								--	--	--	--	--	--
																								--	--	--	--	--	--
																								--	--	--	--	--	--
																								--	--	--	--	--	--
																								--	--	--	--	--	--
																								--	--	--	--	--	--
																								--	--	--	--	--	--
																								--	--	--	--	--	--
																								--	--	--	--	--	--
																								--	--	--	--	--	--
																								--	--	--	--	--	--
																								--	--	--	--	--	--
																								--	--	--	--	--	--
																								--	--	--	--	--	--
																								--	--	--	--	--	--
																								--	--	--	--	--	--
																								--	--	--	--	--	--
																								--	--	--	--	--	--
																								--	--	--	--	--	--
																								--	--	--	--	--	--
																								--	--	--	--	--	--
																								--	--	--	--	--	--
																								--	--	--	--	--	--
																								--	--	--	--	--	--
																								--	--	--	--	--	--
																								--	--	--	--	--	--
																								--	--	--	--	--	--
																								--	--	--	--	--	--
																								--	--	--	--	--	--
																								--	--	--	--	--	--
																								--	--	--	--	--	--
																								--	--	--	--	--	--
																								--	--	--	--	--	--
																								--	--	--	--	--	--
																								--	--	--	--	--	--
																								--	--	--	--	--	--
																								--	--	--	--	--	--
																								--	--	--	--	--	--
																								--	--	--	--	--	--
																								--	--	--	--	--	--
																								--	--	--	--	--	--
																								--	--	--	--	--	--
																								--	--	--	--	--	--
																								--	--	--	--	--	--
																								--	--	--	--	--	--
																								--	--	--	--	--	--
																								--	--	--	--	--	--
																								--	--	--	--	--	--
																								--	--	--	--	--	--
																								--	--	--	--	--	--
																								--	--	--	--	--	--
																								--	--	--	--	--	--
																								--	--	--	--	--	--
																								--	--	--	--	--	--
																								--	--	--	--	--	--
																								--	--	--	--	--	--
																								--	--	--	--	--	--
																								--	--	--	--	--	--
																								--	--	--	--	--	--
																								--	--	--	--	--	--
																								--	--	--	--	--	--
																								--	--	--	--	--	--
																								--	--	--	--	--	--
																								--	--	--	--	--	--
																								--	--	--	--	--	--
																								--	--	--	--	--	--
																								--	--	--	--	--	--
																								--	--	--	--	--	--
																								--	--	--	--	--	--
																								--	--	--	--	--	--
																								--	--	--	--	--	--
																								--	--	--	--	--	--
																								--	--	--	--	--	--
																								--	--	--	--	--	--
																								--	--	--	--	--	--
																								--	--	--	--	--	--
																								--	--	--	--	--	--
																								--	--	--	--	--	--
																								--	--	--	--	--	--
																								--	--	--	--	--	--
																								--	--	--	--	--	--
																								--	--	--	--	--	--
																								--	--	--	--	--	--
																								--	--	--	--	--	--
																								--	--	--	--	--	--
																								--	--	--	--	--	--
																								--	--	--	--	--	--
																								--	--	--	--	--	--
																								--	--	--	--	--	--
																								--	--	--	--	--	--
																								--	--	--	--	--	--
																								--	--	--	--	--	--
																								--	--	--	--	--	--
																								--	--	--	--	--	--
																								--	--	--	--	--	--
																								--	--	--	--	--	--
																								--	--	--	--	--	--
																								--	--	--	--	--	--
																								--	--	--	--	--	--
																								--	--	--	--	--	--
																								--	--	--	--	--	--
																								--	--	--	--	--	--
																								--	--	--	--	--	--
																								--	--	--	--	--	--
																								--	--	--	--	--	--
																								--	--	--	--	--	--
																								--	--	--	--	--	--
																								--	--	--	--	--	--
																								--	--	--	--	--	--
																								--	--	--	--	--	--
																								--	--	--	--	--	--
																								--	--	--	--	--	--
																								--	--	--	--	--	--
																								--	--	--	--	--	--
																								--	--	--	--	--	--
																								--	--	--	--	--	--
																								--	--	--	--	--	--
																								--	--	--	--	--	--
																								--	--	--	--	--	--
																								--	--	--	--	--	--
																								--	--	--	--	--	--
																								--	--	--	--	--	--
																								--	--	--	--	--	--
																								--	--	--	--	--	--
																								--	--	--	--	--	--
																								--	--	--	--	--	--
																								--	--	--	--	--	--
																								--	--	--	--	--	--
																								--	--	--	--	--	--
																								--	--	--	--	--	--
																								--	--	--	--	--	--
																								--	--	--	--	--	--
																								--	--	--	--	--	--
																								--	--	--	--	--	--
																								--	--	--	--	--	--
																								--	--	--	--	--	--
																								--	--	--	--	--	--
																								--	--	--	--	--	--
																								--	--	--	--	--	--
																								--	--	--	--	--	--
																								--	--	--	--	--	--
																								--	--	--	--	--	--
																								--	--	--	--	--	--
																								--	--	--	--	--	--
																								--	--	--	--	--	--
																								--	--	--	--	--	--
																								--	--	--	--	--	--
																								--	--	--	--	--	--
																								--	--	--	--	--	--
																								--	--	--	--	--	--
																								--	--	--	--	--	--
																								--	--	--	--	--	--
																								--	--	--	--	--	--
																								--	--	--	--	--	--
																								--	--	--	--	--	--
																								--	--	--	--	--	--
																								--	--	--	--	--	--
																								--	--	--	--	--	--
																								--	--	--	--	--	--
																								--	--	--	--	--	--
																								--	--	--	--	--	--
																								--	--	--	--	--	--
																								--	--	--	--	--	--
																								--	--	--	--	--	--
																								--	--	--	--	--	--
																								--	--	--	--	--	--
																								--	--	--	--	--	--
																								--	--	--	--	--	--
																								--	--	--	--	--	--
																								--	--	--	--	--	--
																								--	--	--	--	--	--
																								--	--	--	--	--	--
																								--	--	--	--	--	--
																								--	--	--	--	--	--
																								--	--	--	--	--	--
																								--	--	--	--	--	--
																								--	--	--	--	--	--
																								--	--	--	--	--	--
																								--	--	--	--	--	--
																								--	--	--	--	--	--
																								--	--	--	--	--	--
																								--	--	--	--	--	--
																								--	--	--	--	--	--
																								--	--	--	--	--	--
																								--	--	--	--	--	--
																								--	--	--	--	--	--
																								--	--	--	--	--	--
																								--	--	--	--	--	--
																								--	--	--	--	--	--
																								--	--	--	--	--	--
																								--	--	--	--	--	--
																								--	--	--	--	--	--
																								--	--	--	--	--	--
																								--	--	--	--	--	--
																								--	--	--	--	--	--
																								--	--	--	--	--	--
																								--	--	--	--	--	--
																								--	--	--	--	--	--
																								--	--	--	--	--	--
																								--	--	--	--	--	--
																								--	--	--	--	--	--
																								--	--	--	--	--	--
																								--	--	--	--	--	--
																								--	--	--	--	--	--
																								--	--	--	--	--	--
[truncated: 2,067 more rows]

## Sheet: Figure 2c
COF-N31	Time (ps)	Normalized △A		COF-N32	Time (ps)	Normalized △A		COF-N33	Time (ps)	Normalized △A
	-2.09879	0.09194			-1.99055	0.04462			-2.03043	0.09724
	-1.77083	0.10653			-1.89859	0.03519			-1.94417	0.07622
	-1.43391	0.10883			-1.80664	0.03952			-1.85709	0.08503
	-1.08805	0.04607			-1.71223	0.0588			-1.76513	0.04809
	-0.73486	0.16046			-1.61458	0.04187			-1.67318	0.06868
	-0.37353	0.55854			-1.51611	0.0624			-1.57877	0.0845
	6e-06	1			-1.41438	0.05396			-1.48112	0.09501
	0.38087	0.80576			-1.31184	0.05803			-1.38265	0.0828
	0.77068	0.73378			-1.20524	0.03986			-1.28092	0.07166
	1.17025	0.59655			-1.09619	0.05482			-1.17838	0.08142
	1.5796	0.49251			-0.98551	0.0633			-1.07177	0.07803
	1.99952	0.46795			-0.8732	0.07029			-0.96273	0.10287
	2.42921	0.54702			-0.75602	0.11731			-0.85205	0.06019
	2.87029	0.41593			-0.6372	0.25347			-0.73974	0.06019
	3.31951	0.34338			-0.51432	0.3337			-0.62256	0.10212
	3.785	0.31555			-0.39062	0.57106			-0.50374	0.22972
	4.25945	0.37697			-0.26285	0.82805			-0.38086	0.28482
	4.74529	0.27946			-0.13346	0.94025			-0.25716	0.48737
	5.24252	0.34088			6e-06	1			-0.12939	0.89416
	5.7544	0.32898			0.13591	0.94604			2e-06	1
	6.27605	0.28887			0.27588	0.86199			0.13347	0.94151
	6.81316	0.25739			0.41749	0.88239			0.26937	0.74002
	7.36247	0.20269			0.5656	0.84468			0.40935	0.68928
	7.92481	0.28426			0.71452	0.73431			0.55095	0.79639
	8.50261	0.29482			0.8667	0.58748			0.69906	0.99766
	9.09343	0.34549			1.02377	0.42144			0.84798	0.73514
	9.69971	0.34146			1.18409	0.41008			1.00017	0.63662
	14.3807	0.32649			1.34766	0.40271			1.15723	0.63068
	15.1172	0.28676			1.51449	0.38055			1.31755	0.6413
	15.8716	0.22361			1.68702	0.37416			1.48112	0.63715
	16.6463	0.14798			1.86117	0.38025			1.64795	0.73004
	17.4382	0.27351			2.04102	0.38248			1.82048	0.70945
	18.2503	0.24088			2.22413	0.42611			1.99463	0.70265
	19.0837	0.14031			2.60499	0.4217			2.17448	0.58811
	19.9373	0.219			2.80111	0.42988			2.35759	0.42006
	20.8114	0.19175			3.00294	0.36808			2.54558	0.31242
	21.7074	0.19079			3.20801	0.34618			2.73845	0.34013
	22.6253	0.22668			3.41879	0.28219			2.93457	0.3827
	23.5661	0.2048			3.63445	0.21263			3.1364	0.39236
	24.5304	0.27025			3.85499	0.2323			3.34147	0.35106
	25.5184	0.0929			4.07878	0.2455			3.55225	0.37038
	26.5291	0.17524			4.31072	0.20525			3.76791	0.32569
	27.5676	0.1119			4.54672	0.2092			3.98845	0.30977
	28.6304	0.18906			4.78679	0.22017			4.21224	0.36189
	29.7201	0.1856			5.035	0.20564			4.44418	0.34098
	30.8358	0.11516			5.28809	0.1987			4.68018	0.33291
	31.9808	0.20998			5.54688	0.18357			4.92025	0.35499
	33.1519	0.11631			5.81055	0.23877			5.16846	0.2396
	34.3547	0.22514			6.08155	0.21764			5.42155	0.27134
	35.5851	0.22841			6.35743	0.22154			5.68034	0.28938
	36.8465	0.15509			6.64145	0.26453			5.94401	0.3121
	38.1397	0.181			6.93197	0.25746			6.21501	0.23355
	39.4653	0.17869			7.2282	0.24014			6.49089	0.18333
	40.8228	0.13493			7.53174	0.2611			6.77491	0.16529
	42.2144	0.12572			7.84262	0.28034			7.06543	0.19926
	43.6385	0.10729			8.16	0.29637			7.36166	0.18907
	45.1009	0.21209			8.48389	0.27169			7.6652	0.20648
	46.5983	0.13551			8.81755	0.2011			7.97608	0.24522
	48.1315	0.18253			9.15609	0.22334			8.29346	0.24544
	49.7038	0.05509			14.3636	0.1849			8.61735	0.24469
	51.3159	0.03973			14.8348	0.18957			8.95101	0.2397
	52.9663	0.07639			15.3133	0.20123			9.28955	0.27718
	54.6582	0.21459			15.804	0.23508			14.9683	0.24395
	56.3932	0.09597			16.3053	0.21858			15.4468	0.23556
	58.169	0.11574			16.8189	0.24966			15.9375	0.20064
	59.9902	0.1666			17.3438	0.21983			16.4388	0.20637
	61.8555	0.08714			17.8817	0.2338			16.9523	0.22006
	63.7687	0.15566			18.431	0.18121			17.4772	0.17314
	65.7275	0.16257			18.9933	0.17791			18.0151	0.2121
	67.736	0.09616			19.5679	0.18374			18.5645	0.17813
	69.7933	0.09079			20.1571	0.14264			19.1268	0.19352
	71.901	0.16756			20.7601	0.13162			19.7013	0.21975
	74.0625	0.04376			21.3761	0.14769			20.2905	0.21327
	76.276	0.12035			22.0068	0.17345			20.8936	0.22548
	78.5449	0.14012			22.6522	0.13205			21.5096	0.22856
	80.8692	0.16545			23.3122	0.12914			22.1403	0.2431
	83.2528	0.15873			23.9868	0.10745			22.7857	0.1966
	85.6958	0.10307			24.6761	0.10372			23.4456	0.15796
	88.1958	0.14319			25.3841	0.13857			24.1203	0.16327
	90.7609	0.09559			26.1068	0.13702			24.8096	0.16943
	93.3879	0.13935			26.8465	0.14701			25.5176	0.17357
	96.0824	0.0618			27.6042	0.15592			26.2402	0.14151
	98.8411	0.1215			28.3789	0.15725			26.98	0.12537
	101.669	0.05067			29.1707	0.16634			27.7376	0.14682
	104.566	0.09885			29.9813	0.14984			28.5124	0.14023
	107.536	0.16833			30.8105	0.18438			29.3042	0.13737
	110.579	0.08637			31.6602	0.15991			30.1148	0.17282
	113.697	0.00883			32.5277	0.1645			30.944	0.14437
	116.893	0.17102			33.4164	0.12219			31.7936	0.14374
	120.168	0.03896			34.3254	0.12095			32.6611	0.17144
	123.522	0.04837			35.2547	0.09956			33.5498	0.16794
	126.962	0.09539			36.2052	0.08323			34.4588	0.10478
	130.485	0.04223			37.1786	0.08851			35.3882	0.11975
	134.096	0.03378			38.1746	0.0753			36.3387	0.13142
	137.797	0.09674			39.1943	0.09301			37.312	0.12877
	141.589	0.08253			40.236	0.07149			38.3081	0.08747
	145.474	0.13935			41.3029	0.08006			39.3278	0.08503
	149.457	0.14511			42.3934	0.08409			40.3695	0.12898
	153.538	0.14837			43.5108	0.07788			41.4364	0.10584
	157.72	0.12802			44.6517	0.07998			42.5269	0.13376
	162.006	0.05816			45.8211	0.07432			43.6442	0.11582
	166.397	0.12821			47.0158	0.07256			44.7852	0.13397
	170.897	-0.01708			48.2398	0.07119			45.9546	0.14225
	175.508	0.11113			49.4906	0.0768			47.1493	0.1551
	180.234	0.12226			50.7707	0.11735			48.3732	0.14045
	185.077	0.05701			52.0817	0.07582			49.624	0.13132
	190.04	0.17217			53.4212	0.10668			50.9041	0.1328
	195.125	0.08925			54.7933	0.11452			52.2152	0.14989
	200.337	0.12879			56.1963	0.09163			53.5547	0.1224
	205.677	0.04971			57.6318	0.09078			54.9268	0.10839
	211.149	0.04242			59.0999	0.11739			56.3298	0.09703
	216.757	0.14818			60.6014	0.11954			57.7653	0.1017
	222.505	0.08868			62.1387	0.10625			59.2334	0.0845
	228.396	0.03397			63.7118	0.09219			60.7349	0.08928
	234.428	0.11286			65.3215	0.10016			62.2721	0.1189
	240.613	0.10749			66.9678	0.09013			63.8452	0.08832
	246.952	0.12246			68.6523	0.08195			65.4549	0.10817
	253.445	0.0904			70.3744	0.05739			67.1012	0.1207
	260.101	0.05374			72.1387	0.05949			68.7858	0.05977
	266.921	0.12917			73.9429	0.07106			70.5078	0.07389
	273.91	0.02246			75.7878	0.06318			72.2721	0.12282
	281.072	0.09251			77.6758	0.06892			74.0763	0.08811
	288.411	0.14894			79.6077	0.05975			75.9212	0.09979
	295.932	0.04491			81.5853	0.06776			77.8093	0.11423
	303.639	0.00537			83.6068	0.07162			79.7412	0.07166
	311.536	0.10096			85.6763	0.06759			81.7188	0.10234
	319.631	0.16795			87.7922	0.05992			83.7402	0.11486
	327.924	0.02495			89.9585	0.06982			85.8097	0.08907
	336.423	0.08369			92.1745	0.07342			87.9256	0.1103
	345.132	0.08772			94.4401	0.06528			90.092	0.06476
	354.057	0.09098			96.7611	0.08941			92.308	0.08577
	363.204	0.10461			99.1333	0.07196			94.5736	0.09735
	372.576	0.03839			101.562	0.05987			96.8945	0.08461
	382.181	0.06104			104.045	0.0789			99.2668	0.06635
	392.022	-0.00345			106.588	0.05945			101.695	0.08057
	402.109	-0.03551			109.188	0.06798			104.179	0.08737
	412.444	0.07159			111.848	0.05062			106.721	0.07452
	423.037	-0.04645			114.57	0.07449			109.321	0.09841
	433.889	0.03992			117.354	0.07338			111.982	0.07059
	445.013	0.07294			120.203	0.0477			114.703	0.09278
	456.41	0.04434			123.118	0.04093			117.488	0.10032
	468.092	-0.0144			126.101	0.03995			120.336	0.07622
	480.059	0.04779			129.152	0.07042			123.252	0.07675
	492.325	0.05413			132.272	0.05267			126.235	0.08949
	504.894	0.04914			135.468	0.06352			129.285	0.0827
	517.776	0.04875			138.735	0.02773			132.406	0.09395
	530.974	0.01574			142.078	0.02867			135.601	0.07335
	544.501	-0.0094			145.5	0.06146			138.868	0.07028
	558.362	0.04107			148.999	0.07119			142.212	0.05393
	572.566	0.06871			152.58	0.05297			145.633	0.07654
	587.121	0.04645			156.243	0.05687			149.132	0.07463
	602.038	-0.00557			159.989	0.06069			152.713	0.09501
	617.324	0.05912			163.826	0.04865			156.376	0.07399
	632.988	0.01708			167.749	0.03214			160.123	0.07038
	649.038	-0.01574			171.763	0.04119			163.959	0.06645
	665.488	0.02821			175.869	0.04989			167.882	0.0552
	682.344	0.05106			180.071	0.03909			171.896	0.04862
	699.617	-0.02591			184.369	0.0468			176.003	0.05754
	717.319	0.0595			188.768	0.05353			180.204	0.07803
	735.458	-0.00576			193.268	0.05512			184.503	0.05011
	754.046	-0.04472			197.872	0.04359			188.9	0.04682
	773.096	0.03743			202.583	0.08649			193.402	0.05117
	792.616	0.05355			207.402	0.04757			198.005	0.07102
	812.62	-0.05451			212.332	0.0393			202.716	0.06539
	833.119	0.00288			217.377	0.02974			207.536	0.04788
	854.125	0.06027			222.537	0.0414			212.466	0.05191
	875.65	0.01766			227.819	0.03922			217.511	0.0603
	897.71	-0.00422			233.223	0.07046			222.671	0.05074
	920.316	0.12879			238.749	0.05696			227.952	0.05127
	943.48	0.11823			244.404	0.05842			233.355	0.07038
	967.218	0.01132			250.19	0.04607			238.883	0.02824
	991.545	0.0929			256.109	0.06206			244.538	0.04766
	1016.47	0.05969			262.166	0.05366			250.323	0.04692
	1042.02	0.07063			268.363	0.05752			256.243	0.0379
	1068.2	0.05585			274.701	0.04869			262.3	0.0621
	1095.02	0.02706			281.188	0.02859			268.496	0.02505
	1122.51	0.0167			287.824	0.03789			274.835	0.02431
	1150.69	-0.05374			294.613	0.02529			281.322	0.05202
	1179.55	0.01843			301.562	0.03965			287.957	0.01667
	1209.14	-0.03301			308.668	0.01303			294.747	0.0587
	1239.45	-0.0904			315.94	0.0279			301.695	0.06709
	1270.52	0.06161			323.38	0.0138			308.801	0.03238
	1302.35	0.11171			330.99	0.00951			316.073	0.05042
	1334.98	0.08599			338.778	0.01723			323.513	0.05096
	1368.41	-0.08791			346.746	0.03973			331.124	0.04501
	1402.67	0.00921			354.897	0.01003			338.912	0.05828
	1437.77	-0.06718			363.237	0.01067			346.879	0.04915
	1473.75	0.02169			371.771	0.01946			355.031	0.05042
	1510.61	0.01228			380.499	0.01929			363.371	0.07792
	1548.39	0.05739			389.432	0.0234			371.904	0.02803
	1587.11	0.05374			398.571	0.01856			380.633	0.0621
	1626.78	0.08599			407.92	0.02876			389.565	0.06837
	1667.44	0.03282			417.485	0.04826			398.704	0.03195
	1709.1	0.06948			427.272	0.01659			408.053	0.04363
	1751.79	0.02994			437.285	0.03103			417.619	0.04352
	1795.54	-0.0382			447.531	0.02584			427.406	0.03599
	1840.37	-0.02246			458.012	0.02782			437.419	0.02166
	1886.32	-0.02092			468.735	0.02683			447.664	0.04076
	1933.4	0.01478			479.707	0.02773			458.145	0.03715
	1981.65	0.05585			490.932	0.03536			468.868	0.0551
					502.417	0.01367			479.841	0.03429
					514.167	0.03343			491.065	0.03832
					526.187	0.04817			502.55	0.04692
					538.488	0.0333			514.3	0.02654
					551.072	0.0168			526.322	0.03397
					563.947	0.02117			538.621	0.031
					577.119	0.021			551.205	0.05138
					590.596	0.03069			564.08	0.03885
					604.384	-0.00197			577.252	0.03323
					618.492	-0.000428596			590.73	0.01805
					632.925	0.01247			604.517	0.02261
					647.692	0.02974			618.625	0.00626
					662.8	0.00484			633.059	0.04002
					678.257	0.0108			647.826	0.05563
					694.072	0.01663			662.933	0.02463
					710.252	0.02434			678.391	0.04448
					726.807	0.02306			694.205	0.03079
					743.744	0.03094			710.387	0.02166
					761.073	0.00553			726.94	0.02017
					778.803	0.00849			743.877	-0.0103
					796.941	-0.0042			761.207	0.02155
					815.5	0.04329			778.936	0.03843
					834.486	-0.00227			797.075	0.04214
					853.912	0.01063			815.634	0.02452
					873.788	0.00274			834.62	0.03854
					894.123	0.00253			854.045	0.01932
					914.925	0.0552			873.923	0.03514
					936.213	0.00793			894.256	0.02452
					957.991	0.00579			915.06	0.02208
					980.271	0.02357			936.347	-0.00106
					1003.07	0.01526			958.124	0.02887
					1026.39	0.01149			980.404	0.03556
					1050.25	0.02147			1003.2	0.02771
					1074.67	8.57192e-05			1026.52	0.03567
					1099.64	0.0183			1050.39	0.02091
					1125.2	0.00566			1074.8	0.01773
					1151.35	0.00973			1099.78	0.04066
					1178.1	0.01882			1125.33	0.01507
					1205.47	0.00677			1151.48	0.01975
					1233.47	0.0012			1178.23	0.03291
					1262.12	0.0069			1205.6	0.05732
					1291.43	0.01534			1233.6	0.00764
					1321.42	0.02074			1262.25	0.01635
					1352.1	0.03009			1291.56	0.03418
					1383.49	-0.00291			1321.55	0.01932
					1415.61	-0.000471456			1352.23	0.00977
					1448.47	-0.01607			1383.62	0.0189
					1482.08	0.01397			1415.74	0.0018
					1516.48	0.0177			1448.6	0.02113
					1551.67	-0.00429			1482.22	0.00839
					1587.67	0.00566			1516.61	0.00106
					1624.51	-0.00647			1551.8	0.00902
					1662.2	0.00223			1587.81	0.02123
					1700.76	-0.00891			1624.65	0.02113
					1740.21	-0.015			1662.33	0.00998
					1780.57	-0.00519			1700.89	0.01115
					1821.87	0.00801			1740.34	0.02537
					1864.12	0.00403			1780.71	0.00955
					1907.35	0.0114			1822	0.01189
					1951.57	0.03416			1864.25	0.00234
					1996.82	0.00403			1907.48	0.00626
									1951.7	0.02059
									1996.95	0.00425

## Sheet: Figure 2d
	0 min	1 min	2 min	3 min
Field (G)	Intensity (arb. units)	Intensity (arb. units)	Intensity (arb. units)	Intensity (arb. units)
3480	-0.01286	-0.00426	-0.01503	-0.00758
3480.05	-0.00343	-0.02727	-0.04299	-0.05301
3480.1	0.01218	-0.000709758	-0.02299	-0.012
3480.15	0.0201	-0.02122	-0.01069	-0.00201
3480.2	-0.02152	0.01413	0.0131	0.00441
3480.25	0.03286	0.01845	-0.00499	0.01522
3480.3	0.01397	-0.00544	-0.01933	-0.02565
3480.35	-0.00169	-0.02587	0.00683	-0.02334
3480.4	0.011	-0.02057	-0.00931	-0.01335
3480.45	-0.02256	-0.02375	0.02531	-0.02375
3480.5	-0.0326	-0.000999274	0.00514	-0.00563
3480.55	-0.02789	-0.00549	0.02514	-0.0045
3480.6	0.01131	0.000472428	0.02174	0.00706
3480.65	-0.01011	0.01135	0.01069	0.02412
3480.7	0.00352	-0.00867	-0.01518	0.00612
3480.75	0.00613	-0.02561	-0.05305	-0.0071
3480.8	-0.000749844	-0.01219	-0.01568	0.01324
3480.85	-0.00176	-0.02102	0.00859	0.00166
3480.9	0.01476	-0.0064	0.00314	0.00631
3480.95	-0.00504	0.00457	-0.00808	-0.03287
3481	-0.00808	-0.01128	-0.03851	0.00532
3481.05	-0.02135	0.0058	-0.05409	0.01493
3481.1	0.01636	0.01538	-0.01855	0.02354
3481.15	0.00989	-0.00435	-0.01303	0.02554
3481.2	-0.04459	-0.00146	-0.03889	0.00682
3481.25	-0.03363	-0.00677	0.00345	-0.000659877
3481.3	0.02092	-0.01557	0.0055	-0.00271
3481.35	0.00837	-0.000878642	0.02685	0.02998
3481.4	0.02121	0.00115	-0.03489	0.013
3481.45	0.00253	1.40294e-05	-0.00569	-0.00681
3481.5	0.00311	0.02392	0.00533	0.00327
3481.55	-0.01096	0.00479	0.00712	-0.03046
3481.6	0.00304	0.01348	0.02413	0.0183
3481.65	-0.0034	-0.00797	-0.02034	0.02972
3481.7	0.00897	-0.03707	-0.00581	0.00265
3481.75	-0.01228	-0.000371991	0.00526	0.02006
3481.8	0.00825	0.0376	-0.02941	-0.00225
3481.85	-0.02647	0.03456	-0.00461	-0.02288
3481.9	-0.00328	0.01369	0.02519	-0.00592
3481.95	0.00779	0.03097	0.00212	0.00199
3482	-0.00389	-0.00865	-0.00367	-0.00319
3482.05	-0.00418	-0.01753	0.02724	0.0109
3482.1	0.03846	-0.01938	0.02217	0.02151
3482.15	0.0502	-0.00698	0.02319	-0.00937
3482.2	0.000166954	-0.01584	0.00456	-0.00949
3482.25	0.00268	-0.0133	-0.02094	0.00564
3482.3	0.01747	-0.00672	-0.00203	0.01635
3482.35	0.01961	0.00605	0.01334	-0.00172
3482.4	-0.00572	-0.0093	0.00297	-0.01017
3482.45	-0.0256	0.00807	-0.02104	0.03456
3482.5	-0.01219	0.00489	0.00333	0.0109
3482.55	-0.00707	-0.01548	0.00302	0.00339
3482.6	0.00166	0.00363	0.01361	-0.00635
3482.65	0.01981	0.0122	0.000192962	0.02202
3482.7	-0.01356	0.02701	-0.00639	0.04769
3482.75	-0.01612	0.02151	-0.0084	0.00224
3482.8	0.03493	-0.00662	0.04041	0.04204
3482.85	0.05416	-0.000661506	-0.02321	0.01444
3482.9	0.03177	0.0052	0.01481	-0.01902
3482.95	0.004	0.00626	-2.41745e-05	0.01138
3483	0.03177	-0.03342	0.00787	-0.02377
3483.05	0.01394	0.01017	0.02031	-0.00855
3483.1	0.0068	0.01278	0.01153	0.01608
3483.15	0.02777	0.01046	0.00806	0.01456
3483.2	-0.02741	0.01912	-0.000627331	0.02612
3483.25	0.00535	0.01367	0.027	0.0026
3483.3	0.05242	0.01454	0.04319	0.02115
3483.35	0.02036	-0.01656	0.04902	0.00776
3483.4	0.02931	-0.01658	0.02999	0.01078
3483.45	0.0571	0.01123	0.01908	0.00626
3483.5	0.0454	0.00993	0.00403	-0.02204
3483.55	0.05305	-0.0163	0.01715	0.00873
3483.6	0.02403	0.01237	0.01773	0.03601
3483.65	0.01715	-0.03437	0.00232	-0.00838
3483.7	0.04178	-0.00467	-0.00673	-0.02901
3483.75	0.02256	-0.00443	0.00649	0.02084
3483.8	0.04941	0.05102	0.03465	0.00071532
3483.85	0.00946	0.00436	0.00873	0.00445
3483.9	0.00685	0.02057	0.0056	-5.67208e-05
3483.95	0.01003	-0.00182	-0.02746	0.03271
3484	0.00837	-0.01253	0.01493	0.01213
3484.05	0.02393	-0.01164	0.00765	0.02822
3484.1	0.00593	-0.01444	0.02087	0.01968
3484.15	0.02289	-0.00196	0.01071	0.00829
3484.2	0.01421	-0.00836	-0.02007	0.00103
3484.25	0.00588	-0.0085	-0.02135	0.03389
3484.3	-0.02751	0.0121	-0.00565	0.00988
3484.35	0.01882	-0.02443	-4.82525e-08	-0.00302
3484.4	-0.000146688	-0.00894	-0.01568	-0.00505
3484.45	0.00171	0.00561	-0.00524	0.02286
3484.5	-0.01974	0.00609	0.00316	0.0204
3484.55	0.00941	-0.00404	-0.01882	0.01027
3484.6	0.01341	-0.00911	0.00584	0.01225
3484.65	0.01131	0.00358	-0.01042	-0.00399
3484.7	0.04135	-0.000323738	-0.01761	-0.02433
3484.75	0.02241	0.0279	-0.00217	1.56579e-05
3484.8	-0.000243193	0.02402	-0.01503	-0.00691
3484.85	0.03452	-0.00397	0.00661	-0.0133
3484.9	0.06526	0.03712	0.03913	-0.00814
3484.95	0.02108	0.03295	-0.00678	-0.01458
3485	0.03349	0.02363	-0.00601	0.03073
3485.05	0.03532	0.01377	0.04087	0.03529
3485.1	0.07098	0.03857	0.04263	0.02313
3485.15	0.09305	0.04998	0.02111	0.03372
3485.2	0.15006	0.0653	0.0366	0.04918
3485.25	0.15549	0.10923	0.05607	0.04812
3485.3	0.18273	0.10933	0.09624	0.06624
3485.35	0.1642	0.07939	0.07812	0.07864
3485.4	0.20247	0.11664	0.09028	0.07334
3485.45	0.25248	0.12786	0.10135	0.07169
3485.5	0.24954	0.12192	0.08864	0.07435
3485.55	0.27499	0.16685	0.16305	0.07942
3485.6	0.32085	0.19254	0.17045	0.12108
3485.65	0.35863	0.18776	0.17429	0.17047
3485.7	0.42636	0.23867	0.16975	0.12863
3485.75	0.49196	0.22851	0.19282	0.166
3485.8	0.4928	0.21942	0.1905	0.16989
3485.85	0.54062	0.27855	0.18148	0.17843
3485.9	0.55092	0.31011	0.1961	0.20342
3485.95	0.56984	0.30924	0.2395	0.19927
3486	0.63343	0.31549	0.23407	0.20837
3486.05	0.62434	0.33802	0.26481	0.22376
3486.1	0.66569	0.35612	0.24575	0.22914
3486.15	0.67816	0.3773	0.25504	0.20256
3486.2	0.70079	0.36927	0.2355	0.23906
3486.25	0.66709	0.37981	0.20227	0.23112
3486.3	0.64349	0.29952	0.24681	0.20815
3486.35	0.62176	0.3463	0.23277	0.22562
3486.4	0.57927	0.30304	0.22893	0.16933
3486.45	0.57584	0.31033	0.20599	0.17691
3486.5	0.51775	0.27771	0.18917	0.13556
3486.55	0.45729	0.22219	0.15863	0.14275
3486.6	0.41673	0.20239	0.12063	0.10393
3486.65	0.34471	0.17739	0.10398	0.07843
3486.7	0.26968	0.15314	0.05884	0.05078
3486.75	0.17069	0.08998	0.02183	-0.0059
3486.8	0.09535	0.03217	0.02931	-0.01398
3486.85	0.0276	-0.01022	0.00417	-0.01666
3486.9	-0.07733	-0.03381	-0.07006	-0.04411
3486.95	-0.14823	-0.09787	-0.09076	-0.05178
3487	-0.24604	-0.10952	-0.11047	-0.11345
3487.05	-0.27984	-0.1921	-0.15586	-0.12887
3487.1	-0.37618	-0.2259	-0.16191	-0.15328
3487.15	-0.43119	-0.24822	-0.15829	-0.1749
3487.2	-0.5226	-0.2648	-0.21931	-0.20942
3487.25	-0.54984	-0.26123	-0.19139	-0.20281
3487.3	-0.55713	-0.28735	-0.22252	-0.18571
3487.35	-0.59225	-0.31693	-0.25181	-0.20503
3487.4	-0.61691	-0.32055	-0.23279	-0.22791
3487.45	-0.63961	-0.32099	-0.25748	-0.22011
3487.5	-0.64101	-0.31522	-0.2796	-0.26257
3487.55	-0.64234	-0.32709	-0.24257	-0.19606
3487.6	-0.61899	-0.31645	-0.21989	-0.20363
3487.65	-0.60658	-0.3129	-0.25038	-0.2114
3487.7	-0.58885	-0.34818	-0.23492	-0.16395
3487.75	-0.5957	-0.30798	-0.20261	-0.19818
3487.8	-0.5516	-0.28033	-0.19436	-0.15763
3487.85	-0.48282	-0.27247	-0.19417	-0.14848
3487.9	-0.46952	-0.22805	-0.18686	-0.12489
3487.95	-0.45184	-0.23558	-0.14852	-0.12525
3488	-0.424	-0.19403	-0.12705	-0.12809
3488.05	-0.36247	-0.19461	-0.12628	-0.08295
3488.1	-0.32284	-0.1659	-0.0987	-0.1017
3488.15	-0.30047	-0.11541	-0.09479	-0.09642
3488.2	-0.24076	-0.14735	-0.09511	-0.10095
3488.25	-0.22645	-0.11184	-0.0765	-0.07453
3488.3	-0.22855	-0.09611	-0.05583	-0.03176
3488.35	-0.19434	-0.09275	-0.06948	-0.03596
3488.4	-0.15803	-0.07613	-0.05182	-0.0404
3488.45	-0.14126	-0.09053	-0.06876	-0.06312
3488.5	-0.12845	-0.07282	-0.04198	-0.04611
3488.55	-0.09359	-0.06428	-0.05978	-0.03272
3488.6	-0.06003	-0.06595	-0.03653	-0.01523
3488.65	-0.05998	-0.01075	-0.03916	-0.0375
3488.7	-0.05573	-0.03178	0.00422	0.00318
3488.75	-0.0747	0.00216	0.00142	-0.03229
3488.8	-0.06833	-0.00853	-0.01749	-0.02703
3488.85	-0.0126	-0.01485	-0.03831	0.02031
3488.9	-0.00927	-0.01813	-0.04736	-0.01053
3488.95	-0.02835	-0.01813	0.00787	-0.00599
3489	-0.03851	0.01637	-9.65533e-05	-0.02059
3489.05	-0.056	0.0232	-0.01269	0.000860077
3489.1	-0.0076	-0.00602	0.00787	-0.02085
3489.15	-0.03749	-0.00689	-0.01004	-0.0291
3489.2	-0.02502	0.02392	0.00265	-0.03021
3489.25	-0.04292	0.04583	-0.02898	0.00747
3489.3	-0.04328	0.012	-0.00929	-0.02013
3489.35	-0.0145	0.00901	0.01062	-0.0078
3489.4	-0.02765	-0.00163	-0.01158	-0.01492
3489.45	-0.01776	0.00841	0.01136	-0.03005
3489.5	-0.02917	-0.02739	-0.0055	-0.01849
3489.55	-0.02314	-0.02385	-0.00246	-0.00418
3489.6	-0.04584	-0.02546	-0.00777	0.01727
3489.65	-0.04524	-0.03434	0.01561	-0.01378
3489.7	-0.03672	-0.0279	-0.0069	-0.000201478
3489.75	-0.03308	-0.02599	-0.00439	0.01189
3489.8	-0.01409	-0.03601	-0.03327	-0.02585
3489.85	-0.05209	0.02134	-0.0118	-0.01854
3489.9	-0.00521	0.03145	0.0254	-0.01369
3489.95	-0.02087	-0.03731	-0.04671	0.00631
3490	-0.05093	-0.02341	-0.02265	0.01015
3490.05	-0.04587	-0.04496	-0.01505	-0.00691
3490.1	-0.03981	-0.0018	-0.01698	0.000136289
3490.15	-0.02343	-0.00252	-0.01356	0.00414
3490.2	-0.01349	-0.00592	-0.01604	-0.04271
3490.25	-0.01276	0.00397	0.00463	-0.00635
3490.3	-0.06097	-0.0197	0.01416	-0.02158
3490.35	-0.01011	-0.00833	-0.00707	-0.00775
3490.4	0.01112	0.02359	-0.00695	-0.01521
3490.45	-0.03262	0.00551	0.02987	-0.01299
3490.5	-0.02232	-0.03301	0.02215	-0.02669
3490.55	-0.0201	-0.04409	-0.01771	-0.0146
3490.6	-0.03185	-0.02467	-0.03993	-0.00609
3490.65	0.01652	-0.02373	-0.04307	-0.02686
3490.7	0.00147	-0.01757	-0.02053	-0.01017
3490.75	0.00692	0.00455	-0.03781	-0.02705
3490.8	-0.0374	-0.00281	-0.01916	-0.00428
3490.85	-0.01805	0.00998	0.01993	0.00832
3490.9	-0.00261	-0.02624	-0.03877	-0.00527
3490.95	0.00815	0.00366	-0.00222	-0.03427
3491	-0.02389	-0.04375	0.00659	-0.0452
3491.05	-0.01197	-0.00896	-0.00451	-0.00218
3491.1	-0.03257	-0.00894	-0.01095	-0.00836
3491.15	-0.03245	-0.02566	0.00429	0.00815
3491.2	-0.02808	-0.03087	-0.00801	0.0142
3491.25	0.02827	-0.000685632	-0.01035	-0.00165
3491.3	-0.01735	-0.00334	0.03906	0.01466
3491.35	-0.01675	0.01584	-0.00811	0.00163
3491.4	-0.009	0.00783	2.4078e-05	0.00313
3491.45	-0.02442	0.01116	-0.05081	-0.01482
3491.5	-0.02102	0.00221	-0.01402	0.0026
3491.55	-0.0034	0.00122	-0.0029	-0.02672
3491.6	-0.03033	0.00494	0.00072374	0.03078
3491.65	-0.00118	0.0046	-0.02618	-0.01033
3491.7	-0.01322	-0.01707	-0.02087	-0.01106
3491.75	-0.02789	-0.02114	0.00644	-0.01909
3491.8	-0.02032	0.00863	0.01042	-0.01948
3491.85	0.00154	-0.01753	0.03826	-0.01757
3491.9	-0.00384	-0.0182	0.00939	-0.00693
3491.95	-0.01798	-0.02848	-0.01754	0.01645
3492	-0.01783	0.01152	0.02036	0.02108
3492.05	0.0227	0.00942	-0.0215	0.02405
3492.1	-0.00907	-0.00414	-0.02046	-0.03275
3492.15	0.02528	-0.01108	-0.02319	-0.03714
3492.2	0.02605	0.00366	-0.03737	-0.01342
3492.25	0.02099	-0.01591	-0.02215	0.00515
3492.3	-0.01301	-0.00703	-0.0137	-0.01171
3492.35	0.02342	0.0204	0.00367	-0.01641
3492.4	-0.002	0.000665439	0.00427	-0.0072
3492.45	-0.014	0.00554	0.0082	-0.00773
3492.5	-0.04357	-0.00908	0.02273	-0.01931
3492.55	0.01305	0.00368	-0.03098	-0.00399
3492.6	-0.03383	0.03309	-0.000217185	0.03172
3492.65	-0.03554	0.01077	0.03011	-0.01914
3492.7	-0.01954	0.00725	0.000675487	-0.02508
3492.75	-0.04283	-0.01429	0.00594	-0.0334
3492.8	-0.0174	-0.01118	0.00902	0.01505
3492.85	-0.04039	0.02802	-0.00166	-0.02278
3492.9	-0.02331	0.01111	0.02876	0.01136
3492.95	-0.03144	-0.00708	0.000192962	-0.00247
3493	-0.00439	0.03413	-0.01727	0.01058
3493.05	-0.01409	0.02889	-0.01761	0.00371
3493.1	0.00432	0.02684	-0.00644	0.02588
3493.15	-0.02456	0.01941	0.00125	0.02294
3493.2	-0.00514	-0.01982	-0.02147	0.03478
3493.25	0.00128	0.00508	-0.02767	-0.01369
3493.3	-0.000267319	-0.01774	-0.00702	-0.0099
3493.35	-0.02249	-0.02206	0.03513	-0.00469
3493.4	0.01611	-0.00356	0.05935	-0.04481
3493.45	-0.00111	-0.01306	0.02487	-0.00141
3493.5	0.000528848	-0.01523	-0.0186	0.03256
3493.55	0.01117	-0.0224	-0.00702	-0.01931
3493.6	0.03315	-0.01014	0.01327	-0.02324
3493.65	-0.00953	0.03423	-0.02873	-0.00527
3493.7	-0.00596	0.01734	-0.02319	0.00071532
3493.75	-0.00442	0.00629	0.00618	0.01179
3493.8	-0.02492	-0.00843	0.00487	-0.00891
3493.85	-0.02806	0.02595	-0.04116	-0.01354
3493.9	-0.01219	0.03546	-0.02475	-0.01929
3493.95	-0.00874	0.00547	-0.04005	-0.01171
3494	-0.00413	0.00453	-0.000554952	0.00713
3494.05	0.01476	-0.02035	-0.00688	0.00602
3494.1	0.0069	0.0239	0.01559	-0.01813
3494.15	-0.01207	-0.02218	-0.01723	-0.00527
3494.2	-0.00393	0.03729	0.00413	-0.00978
3494.25	-0.01093	0.02713	0.00258	-0.00179
3494.3	-0.01909	0.01422	0.00121	-0.00942
3494.35	0.01874	0.0066	0.01662	-0.00201
3494.4	-0.00951	-0.000854516	0.01177	-0.00334
3494.45	0.01052	-0.01644	-0.00714	-0.00167
3494.5	-0.00748	-0.01579	0.01438	-0.00216
3494.55	-0.01694	0.01948	0.01214	-0.00807
3494.6	0.0104	0.00474	0.02548	0.01372
3494.65	0.00432	-0.02247	0.03385	-0.02245
3494.7	0.02195	-0.0036	0.03214	-0.02942
3494.75	0.01088	0.01017	-0.00695	0.02484
3494.8	-0.00584	-0.00573	0.00415	0.02388
3494.85	-0.00608	0.01794	-0.02191	-0.00119
3494.9	-0.00461	0.000520681	-0.00193	0.03379
3494.95	0.01841	-0.00812	0.03228	0.01657
3495	-0.00386	-3.42231e-05	0.00815	-0.00717
3495.05	-0.009	0.01599	0.000265341	0.01456
3495.1	0.03216	-0.02088	0.00217	0.001
3495.15	-0.00579	0.00443	0.01879	0.02433
3495.2	0.00996	0.00578	0.01674	-0.000587499
3495.25	0.00625	0.01138	0.00661	0.0233
3495.3	0.03148	0.01625	-0.02338	-0.00249
3495.35	0.01942	0.0231	0.03337	-0.01752
3495.4	0.01669	-0.00445	0.01262	-0.01859
3495.45	-0.000508582	0.00153	-0.00398	-0.03412
3495.5	0.00909	0.0074	0.00917	0.01456
3495.55	0.00316	-0.00812	-0.00429	-0.03463
3495.6	-0.02051	-0.00713	-0.02097	0.01155
3495.65	-0.03197	0.000424176	-0.00808	0.02351
3495.7	-0.00866	0.00636	-0.01368	0.00856
3495.75	0.01025	0.00588	-0.03445	-0.0306
3495.8	0.01049	0.01454	-0.0049	6.39105e-05
3495.85	-0.00261	-0.00824	-0.00434	0.01818
3495.9	-0.00741	0.01292	0.01129	-0.01352
3495.95	-0.00963	-0.00677	0.01677	0.00653
3496	0.00147	0.03343	-0.000530826	-0.00722
3496.05	-0.03723	0.01208	0.02186	-0.00799
3496.1	0.0056	-0.0073	0.03269	0.00255
3496.15	-0.01438	-0.00771	0.03197	0.03167
3496.2	0.04309	0.03058	0.02601	-0.00857
3496.25	0.00253	0.02901	0.00934	-0.02807
3496.3	-0.01026	0.01529	-0.0054	0.00959
3496.35	-0.00526	0.00173	-0.000747962	0.02487
3496.4	-0.00538	0.00165	0.02046	0.01336
3496.45	0.00661	0.00233	-0.0076	0.00798
3496.5	-0.00907	0.03015	0.01788	-0.01757
3496.55	-0.01187	0.00923	0.00222	-0.0195
3496.6	-0.0097	-0.00766	0.0063	0.00566
3496.65	-0.02427	-0.0301	-0.01713	-0.00155
3496.7	-0.02415	-0.01	-0.01298	-0.01236
3496.75	-0.00562	-0.02525	0.00473	0.00453
3496.8	0.0226	-0.00196	-0.02919	-0.03065
3496.85	-0.0119	0.03027	-0.00251	-0.003
3496.9	0.00284	-0.02602	-0.01168	0.0281
3496.95	0.02338	0.000351797	-0.000965099	0.02079
3497	-0.0179	-0.00114	0.03308	0.04501
3497.05	-0.01071	0.01618	-0.01407	-0.00763
3497.1	-0.000170814	-0.00619	0.00183	0.01329
3497.15	-0.02097	0.01391	-0.00637	0.01087
3497.2	0.02072	0.04055	0.00871	-0.01516
3497.25	0.01619	0.01147	0.0221	-0.02505
3497.3	-0.0188	-0.01685	0.00302	-0.01851
3497.35	-0.01103	0.000520681	0.01329	0.01044
3497.4	-0.01207	0.04009	0.02958	0.00899
3497.45	-0.00586	0.03702	0.02444	0.00532
3497.5	0.01151	0.01644	0.02545	0.05189
3497.55	0.00243	0.026	0.00668	0.00798
3497.6	-0.00697	0.03302	-0.000844467	-0.000587499
3497.65	-0.03617	0.04122	-0.0082	0.02865
3497.7	-0.01491	0.00711	-0.01325	-0.02023
3497.75	-0.00193	-0.02585	-0.00352	-0.01825
3497.8	-0.01716	0.00597	-0.00217	0.02523
3497.85	-0.00907	0.02125	0.00215	0.02694
3497.9	-0.01303	0.01432	0.00577	-0.00428
3497.95	0.03532	-0.00884	-0.00697	0.00986
3498	0.0083	0.00853	0.00777	0.00113
3498.05	-0.01349	-0.00245	0.000506603	-0.00633
3498.1	0.01295	0.00339	-0.00914	0.00986
3498.15	-0.01001	-0.01832	0.01957	0.02718
3498.2	-0.00577	-0.03478	-0.00444	-0.01784
3498.25	-0.01112	-0.01827	-0.01484	0.01838
3498.3	-0.00524	-0.04339	-0.00294	0.02253
3498.35	0.02533	0.02305	-0.01643	-0.00491
3498.4	0.02367	-0.01352	0.00183	0.01046
3498.45	0.0048	0.000231166	0.03718	-0.02638
3498.5	-0.00138	-0.0266	-0.01334	-0.00693
3498.55	0.00996	-0.00845	0.02811	-0.01072
3498.6	0.03797	0.01963	0.0276	-0.00387
3498.65	0.02007	0.02742	-0.007	-0.00744
3498.7	-0.00608	0.00653	0.00977	0.03063
3498.75	-0.00393	0.01249	-0.00753	0.0032
3498.8	0.00492	0.02023	-0.01262	-0.03953
3498.85	-0.00143	-0.00486	-0.00258	0.00383
3498.9	-0.0022	-0.00216	-0.01525	-0.00932
3498.95	0.0027	0.04233	0.00707	0.00597
3499	0.01778	-0.000806264	0.0103	0.02347
3499.05	0.03259	-0.02493	-0.000868594	0.0178
3499.1	0.01479	-0.01101	0.01016	-0.00713
3499.15	0.00169	-0.00539	0.03247	-0.0492
3499.2	0.01619	0.00378	0.04888	-0.01603
3499.25	0.000625353	0.01427	0.03397	0.00474
3499.3	-0.00936	0.00998	-0.01062	0.03493
3499.35	-0.0035	0.02067	0.01426	-0.02136
3499.4	0.01206	-0.00923	0.01433	-0.02042
3499.45	0.00902	-0.02563	0.00268	-0.03161
3499.5	-0.01933	0.00634	0.00188	-0.000684004
3499.55	-0.02806	0.01348	0.02618	0.02573
3499.6	0.02335	0.02993	0.03493	-0.00382
3499.65	0.00111	-0.02223	0.02345	-0.0031
3499.7	-0.03248	-0.01685	0.00123	0.03285
3499.75	0.00745	-0.02013	-0.00806	0.01997
3499.8	0.02678	-0.02052	0.0254	-0.02126
3499.85	0.000335838	0.01314	0.01329	-0.03733
3499.9	-0.02705	0.01789	0.03626	-0.01637
3499.95	0.02439	-0.000902769	0.04396	-0.02778
3500	-0.00977	-0.00105	0.02434	-0.00995
3500.05	0.000914868	0.03215	0.000120583	0.01032
3500.1	0.04712	0.01866	0.01667	0.03251
3500.15	0.03115	0.02151	-0.00881	0.01297
3500.2	0.01891	0.02882	0.03214	0.02253
3500.25	0.03102	0.0142	0.01754	0.01015
3500.3	0.0221	0.02875	0.03588	0.01944
3500.35	0.0082	0.02672	0.02811	0.01454
3500.4	0.03556	0.00971	0.01595	0.01997
3500.45	0.0235	0.00641	0.00719	0.02045
3500.5	0.01387	0.00178	9.64568e-05	-0.01265
3500.55	0.01754	0.03893	0.00774	0.00137
3500.6	0.04239	0.00313	0.00413	0.00501
3500.65	0.01348	-0.01256	0.0062	0.01734
3500.7	0.02782	0.01307	0.01781	-0.00915
3500.75	0.02938	0.01611	-0.00376	0.00889
3500.8	0.02458	0.03765	-0.000627331	0.02245
3500.85	0.02523	0.00814	0.04109	0.00713
3500.9	0.029	0.0122	0.04147	0.028
3500.95	0.01493	0.03741	0.00982	0.00766
3501	0.04034	0.01032	-0.00314	0.00359
3501.05	0.0331	-0.04163	0.01361	0.0404
3501.1	0.00938	0.01963	0.0249	-0.00153
3501.15	0.01462	0.02139	-0.00934	-0.02522
3501.2	0.01003	0.01369	0.04401	-0.00811
3501.25	0.01066	0.00909	-0.01416	0.0282
3501.3	0.01672	-0.00522	0.04073	0.01396
3501.35	-0.00171	-0.0031	0.02092	0.0011
3501.4	0.01221	-0.00824	0.00717	-0.02734
3501.45	-0.02963	-0.01063	0.00613	0.0383
3501.5	0.01146	0.01362	0.02043	0.000377552
3501.55	0.02938	0.00696	-0.00676	-0.02541
3501.6	-0.00779	0.00896	-0.02094	-0.0134
3501.65	0.0055	-0.00734	-0.01363	0.00214
3501.7	-0.00483	0.03456	0.00704	0.00636
3501.75	-0.01228	-0.00254	0.00697	-0.01084
3501.8	0.000528848	0.001	0.03771	-0.03227
3501.85	-0.01337	-0.000227233	-0.02454	-0.0243
3501.9	-0.02381	-0.00889	0.00429	0.00614
3501.95	0.02123	0.00105	0.02912	-0.00988
3502	0.02437	0.00267	0.00179	-0.02985
3502.05	0.03298	0.066	-0.01636	0.00455
3502.1	0.0585	0.03847	0.01496	0.00728
3502.15	0.04118	0.04315	0.04811	0.00942
3502.2	0.04152	0.00559	0.02171	0.01073
3502.25	0.08176	0.02424	0.02386	-0.01497
3502.3	0.08164	0.04486	0.02832	0.02651
3502.35	0.08113	0.06962	0.05865	0.01956
3502.4	0.11761	0.06692	0.03609	0.05102
3502.45	0.13482	0.08822	0.01756	0.04069
3502.5	0.13843	0.06564	0.03257	0.06557
3502.55	0.16046	0.06689	0.09568	0.05143
3502.6	0.16099	0.07973	0.07776	0.11527
3502.65	0.20717	0.10827	0.098	0.09136
3502.7	0.21991	0.13143	0.10145	0.1207
3502.75	0.2838	0.18019	0.1326	0.12523
3502.8	0.32452	0.16969	0.13407	0.13039
3502.85	0.35034	0.17293	0.15776	0.13102
3502.9	0.36978	0.19312	0.13055	0.1398
3502.95	0.43753	0.21768	0.14789	0.1531
3503	0.48409	0.24234	0.19675	0.18866
3503.05	0.50279	0.27513	0.20133	0.202
3503.1	0.55623	0.28663	0.18254	0.2095
3503.15	0.56738	0.29718	0.24684	0.22697
3503.2	0.59517	0.30999	0.25682	0.23969
3503.25	0.59367	0.32654	0.24257	0.229
3503.3	0.62731	0.32147	0.24476	0.20437
3503.35	0.66383	0.33829	0.24761	0.24938
3503.4	0.63674	0.35177	0.24244	0.24314
3503.45	0.60318	0.34502	0.24831	0.22815
3503.5	0.6206	0.33942	0.21279	0.23165
3503.55	0.66415	0.33086	0.19332	0.2351
3503.6	0.6349	0.30359	0.21931	0.21069
3503.65	0.61032	0.30065	0.20816	0.18984
3503.7	0.57406	0.24475	0.18749	0.16955
3503.75	0.50696	0.23136	0.16913	0.12603
3503.8	0.43451	0.1662	0.17202	0.11425
3503.85	0.38821	0.16115	0.10562	0.0709
3503.9	0.34187	0.14226	0.0946	0.03961
3503.95	0.20739	0.10583	0.05491	0.02991
3504	0.16905	0.04914	0.01021	0.01905
3504.05	0.06422	0.03488	-0.01211	-0.01277
3504.1	-0.00492	-0.0203	-0.04589	-0.03649
3504.15	-0.07214	-0.1114	-0.0504	-0.07287
3504.2	-0.13028	-0.12817	-0.10616	-0.09434
3504.25	-0.24476	-0.12892	-0.13173	-0.13015
3504.3	-0.32296	-0.16279	-0.15969	-0.1299
3504.35	-0.36289	-0.21413	-0.19426	-0.1563
3504.4	-0.44672	-0.23495	-0.21455	-0.16163
3504.45	-0.5055	-0.26164	-0.20963	-0.18416
3504.5	-0.54482	-0.28084	-0.22819	-0.19133
3504.55	-0.57237	-0.28651	-0.22749	-0.18732
3504.6	-0.60412	-0.28846	-0.21931	-0.20255
3504.65	-0.59616	-0.3179	-0.23914	-0.20337
3504.7	-0.61585	-0.35848	-0.24013	-0.22793
3504.75	-0.60188	-0.34282	-0.22281	-0.19345
3504.8	-0.62342	-0.34873	-0.22121	-0.20701
3504.85	-0.61763	-0.31766	-0.22836	-0.19999
3504.9	-0.60398	-0.32383	-0.2477	-0.17927
3504.95	-0.60485	-0.27601	-0.21161	-0.16694
3505	-0.56125	-0.30021	-0.20729	-0.16564
3505.05	-0.52202	-0.27645	-0.19019	-0.18597
3505.1	-0.47367	-0.25652	-0.16821	-0.16399
3505.15	-0.47652	-0.23353	-0.15906	-0.16045
3505.2	-0.43937	-0.19821	-0.15788	-0.12469
3505.25	-0.39635	-0.1944	-0.16577	-0.11536
3505.3	-0.35825	-0.16585	-0.14215	-0.11068
3505.35	-0.33082	-0.15304	-0.10341	-0.1169
3505.4	-0.32848	-0.14441	-0.07945	-0.09145
3505.45	-0.25745	-0.13143	-0.08109	-0.07685
3505.5	-0.21574	-0.139	-0.07535	-0.0975
3505.55	-0.20626	-0.13234	-0.04693	-0.03272
3505.6	-0.17313	-0.10151	-0.05445	-0.04211
3505.65	-0.13709	-0.07109	-0.06174	-0.04908
3505.7	-0.13542	-0.04993	-0.05496	-0.0038
3505.75	-0.11038	-0.04045	-0.02113	-0.00261
3505.8	-0.09105	-0.05538	-0.0344	-0.03596
3505.85	-0.07836	-0.00877	-0.03378	-0.01164
3505.9	-0.09204	-0.04462	-0.0221	-0.01762
3505.95	-0.067	-0.04136	-0.05807	-0.01569
3506	-0.05043	-0.00636	-0.01013	-0.00312
3506.05	-0.02401	-0.02621	-0.03445	-0.01101
3506.1	-0.01747	-0.02344	0.0027	-0.02488
3506.15	0.00282	-0.01311	0.00531	-0.02189
3506.2	-0.02205	-0.02324	0.01686	-0.0071
3506.25	-0.07347	-0.04428	0.02864	0.00158
3506.3	-0.0097	-0.04621	0.01235	0.00597
3506.35	-0.00835	0.00197	0.01544	0.01488
3506.4	-0.03378	0.02713	0.02413	0.03336
3506.45	-0.02425	0.01343	0.01081	0.02764
3506.5	-0.000267319	-0.04795	-0.02017	0.01256
3506.55	-0.01901	-0.0403	-0.0208	-0.00799
3506.6	-0.02907	0.01357	-0.0117	0.01413
3506.65	-0.01279	-0.01342	-0.00569	-0.00411
3506.7	-0.00531	0.01065	-0.00275	-0.03325
3506.75	-0.0214	-0.01169	-0.04155	-0.0107
3506.8	-0.02688	0.01628	0.00256	-0.00165
3506.85	-0.02234	0.00325	0.000217088	-0.00568
3506.9	-0.04145	0.03121	-0.01836	0.02195
3506.95	-0.01016	0.01036	0.01409	0.00894
3507	0.01237	-0.0301	0.00594	0.01353
3507.05	0.00946	-0.02739	-0.00963	-0.00954
3507.1	-0.01959	-0.00631	-0.00528	0.03621
3507.15	-0.03795	-0.03777	-0.01768	0.02448
3507.2	-0.03836	-0.02628	-0.02237	-0.03796
3507.25	-0.03438	0.03201	-0.01624	-0.01352
3507.3	-0.0202	-0.00172	-0.0282	0.01514
3507.35	-0.01187	-0.00467	-0.03315	-0.01678
3507.4	-0.05183	-0.04187	-0.02314	-0.05231
3507.45	-0.04883	-0.01207	-0.02198	-0.01748
3507.5	-0.02953	-0.0119	-0.00753	-0.01036
3507.55	-0.03947	-0.01876	-0.01337	-0.02452
3507.6	-0.02	-0.02288	-0.01771	-0.00799
3507.65	-0.03885	-0.02841	0.01974	0.02764
3507.7	-0.04859	-0.01699	0.00437	0.0053
3507.75	-0.03515	-0.02445	-0.00825	-0.0347
3507.8	-0.03969	-0.02081	-0.0124	-0.03268
3507.85	-0.0332	-0.01092	-0.03744	-0.02032
3507.9	-0.06316	-0.03811	-0.01621	-0.04373
3507.95	-0.0243	-0.05096	-0.0386	-0.01246
3508	-0.00601	-0.02001	0.00844	-0.03014
3508.05	-0.01634	-0.03852	-0.03293	-0.01555
3508.1	-0.03617	-0.003	-0.01264	-0.01518
3508.15	-0.03684	-0.00597	-0.0174	-0.00708
3508.2	-0.05812	0.000375923	-0.01713	0.02296
3508.25	0.00161	0.0031	-0.04709	0.02151
3508.3	0.00446	0.0017	0.01132	0.00851
3508.35	-0.02024	-0.01053	0.02598	-0.00884
3508.4	0.00272	-0.00505	-0.0056	-0.03465
3508.45	-0.03409	-0.02242	-0.03477	0.01924
3508.5	-0.02647	-0.02848	0.01259	0.01189
3508.55	0.00497	0.000665439	-0.00475	-0.01181
3508.6	-0.02442	-0.0059	-0.00663	0.00769
3508.65	-0.05535	-0.01738	0.01122	0.01642
3508.7	-0.01942	0.00658	-0.00873	0.01787
3508.75	0.00222	0.02433	-0.04389	-0.02512
3508.8	-0.0117	-0.02281	-0.00249	-0.00898
3508.85	-0.02176	-0.00491	-0.00422	-0.01994
3508.9	-0.04519	-0.0183	-0.01255	0.01772
3508.95	-0.02919	0.00078607	0.03551	-0.02003
3509	-0.01605	-0.03545	0.02714	-0.00425
3509.05	0.01073	-0.02534	-0.00386	-0.00843
3509.1	-0.01074	-0.00491	-0.03132	-0.01793
3509.15	-0.03682	-0.01128	-0.03631	0.02354
3509.2	-0.01877	0.04028	-0.01016	-0.02691
3509.25	-0.01262	0.01632	-0.02589	-0.00179
3509.3	-0.00531	-0.03282	-0.01879	0.00544
3509.35	-0.00543	-0.02684	-0.00948	-0.01767
3509.4	0.00854	-0.02669	0.01127	-0.00201
3509.45	-0.01339	-0.02517	-0.03691	0.03437
3509.5	0.01283	-0.01427	-0.00951	0.01261
3509.55	0.00497	0.00272	0.00702	-0.00249
3509.6	-0.02618	0.00139	0.00323	0.019
3509.65	-0.00678	-0.02445	-0.02483	0.00183
3509.7	0.01223	-0.01487	0.02089	-0.01482
3509.75	-0.0165	-0.02139	-0.02174	-0.00795
3509.8	0.00101	-0.01412	-0.02741	-0.01617
3509.85	-1.9301e-06	-0.02254	0.00948	-0.01632
3509.9	-0.02753	-0.02918	-0.01368	-0.00539
3509.95	0.02545	-0.0239	-0.00335	0.00993
3510	-0.01301	0.05594	0.00362	0.00166
3510.05	-0.00447	0.02667	0.01312	-0.01166
3510.1	-0.01124	0.0074	-0.00499	0.02192
3510.15	-0.00898	0.000544807	-0.01691	-0.01526
3510.2	-0.0257	-0.000589127	-0.02603	-0.0222
3510.25	-0.00589	-0.00433	-0.03691	-0.01246
3510.3	-0.01383	0.00289	-0.03426	0.01908
3510.35	0.00104	-0.01868	-0.01481	0.00737
3510.4	-0.00731	-0.02479	0.0118	-0.000732256
3510.45	0.02972	-0.00377	-0.00676	0.00713
3510.5	0.01602	-0.00257	-0.02041	0.00214
3510.55	-0.04382	-0.00954	-0.01298	-0.02985
3510.6	-0.01354	-0.0209	-0.00159	0.00243
3510.65	-0.00268	0.0079	-0.009	0.000184542
3510.7	0.00222	-0.04515	0.00521	0.01536
3510.75	-0.01535	-0.00336	-0.00224	0.00631
3510.8	-0.00789	-0.01125	0.00091675	0.000691193
3510.85	-0.02608	-0.03012	0.02557	-0.01089
3510.9	-0.02823	-0.01806	0.000506603	-0.01991
3510.95	-0.01629	0.00539	-0.04097	-0.00561
3511	0.01595	0.02252	-0.01631	-0.01832
3511.05	0.00683	0.0288	-0.03344	0.04808
3511.1	-0.00234	-0.003	-0.00429	0.01442
3511.15	0.01587	-0.00768	-0.02499	-0.0369
3511.2	-0.00193	-0.00556	-0.0055	-0.00995
3511.25	0.02659	-0.00725	0.00321	0.01854
3511.3	0.00813	0.00462	-0.03612	0.01963
3511.35	0.04579	0.01027	0.01344	0.01061
3511.4	0.029	0.0141	-0.02017	0.00986
3511.45	-0.00437	0.03263	0.01153	-0.00944
3511.5	-0.0153	-0.00414	0.000844371	0.00161
3511.55	-0.02338	-0.01161	0.02885	-0.01646
3511.6	-0.0442	-0.0211	0.00654	-0.04771
3511.65	-0.03105	-0.03449	-0.0167	-0.0327
3511.7	-0.014	-0.03024	-0.01078	0.00605
3511.75	0.03751	-0.01634	-0.00789	-0.01849
3511.8	0.01262	-0.02983	0.000120583	-0.01962
3511.85	-0.000170814	-0.0321	0.00205	0.01148
3511.9	0.00393	-0.00517	0.00842	-0.00445
3511.95	-0.01612	0.00771	-0.02191	-0.01682
3512	-0.0271	0.01118	-4.82525e-08	0.0294
3512.05	0.000721858	-0.01514	0.00113	-0.02681
3512.1	0.00736	-0.01017	0.00159	0.01982
3512.15	-0.01433	0.00272	0.00304	0.01797
3512.2	-0.01096	0.00334	0.02639	-0.01593
3512.25	-0.01788	-0.0072	0.01107	-0.03345
3512.3	-0.04179	0.02006	0.00323	-0.00336
3512.35	-0.01047	-0.01847	-0.01115	0.00313
3512.4	0.03315	-0.01063	-0.01049	0.00238
3512.45	0.000938994	-0.00399	-0.00649	-0.02517
3512.5	0.00395	-0.00237	9.64568e-05	-0.01031
3512.55	0.02548	0.00443	0.00318	-0.0045
3512.6	0.02707	-0.00281	-0.02306	-0.01
3512.65	-0.02227	-0.01543	-0.02806	0.03396
3512.7	-0.01831	0.01396	0.00449	-0.01791
3512.75	-0.00835	-0.00124	0.00603	0.00281
3512.8	-0.01207	-0.03193	-0.00818	-0.00992
3512.85	-0.03421	-0.02525	-0.01795	0.00197
3512.9	-0.01151	-0.00245	0.00207	0.00597
3512.95	-0.02143	0.01997	-0.01438	-0.02976
3513	0.01066	-0.00915	0.00811	-0.02189
3513.05	-0.05803	-0.01579	0.00285	0.01575
3513.1	-0.0062	-0.01166	0.00478	-0.00693
3513.15	-0.0173	-0.02607	-0.01346	-0.01154
3513.2	-0.02403	-0.01321	-0.00717	-0.01154
3513.25	0.01969	0.01164	-0.01597	-0.000732256
3513.3	-0.03175	0.00385	-0.0131	-0.000804635
3513.35	-0.04044	-0.02312	-0.02362	0.01425
3513.4	-0.01272	-0.01383	0.02999	0.00503
3513.45	-0.0064	0.01601	0.00849	0.01061
3513.5	-0.04459	0.02544	-0.01033	-0.000490994
3513.55	-0.02367	0.01726	0.0042	-0.0146
3513.6	0.02169	-0.03646	0.04362	0.02791
3513.65	0.01525	-0.02254	0.00446	0.0169
3513.7	-0.00654	-0.01864	-0.02299	-0.00903
3513.75	-0.02705	-0.01523	-0.02265	-0.00768
3513.8	0.01862	-0.01166	-0.00774	-0.00742
3513.85	-0.03653	-0.02604	-0.00774	-0.00884
3513.9	-0.02558	-0.00865	-0.0131	0.02844
3513.95	-0.01416	-0.03601	0.02676	-0.02331
3514	-0.01062	0.00853	-0.0132	-0.02927
3514.05	0.01809	0.01801	-0.02398	-0.01576
3514.1	0.01949	0.00877	-0.02039	-0.00283
3514.15	0.00311	0.0287	-0.01484	-0.02257
3514.2	-0.04669	-0.01545	-0.01974	-0.01999
3514.25	-0.00852	-0.03523	-0.01708	-0.00652
3514.3	-0.00903	-0.01721	-0.00306	-0.000587499
3514.35	0.00823	-0.0044	-0.01467	-0.01181
3514.4	-0.0021	-0.00638	0.00577	0.02144
3514.45	0.00133	-0.00377	0.03025	0.01418
3514.5	0.0097	-0.01656	0.02386	0.03616
3514.55	0.02374	0.000641312	-0.00224	0.04906
3514.6	-0.0138	-0.00107	-0.00856	-0.01255
3514.65	-0.02275	-0.0011	0.01025	0.00641
3514.7	0.01747	-0.0195	-0.00813	-0.02177
3514.75	0.02712	-0.01687	0.00256	0.00935
3514.8	-0.00724	0.00807	-0.02666	0.0087
3514.85	0.0262	-0.01574	0.00917	-0.0146
3514.9	0.00864	0.00805	0.000482477	0.02202
3514.95	0.03059	0.02359	-0.02567	-0.00867
3515	0.03006	0.01476	-0.00171	0.02581
3515.05	0.01368	0.00547	-0.00813	0.01343
3515.1	-0.00463	0.00269	-0.02977	-0.000346236
3515.15	-0.01122	0.00711	0.0034	-0.00351
3515.2	-0.00357	0.01514	0.00499	0.02684
3515.25	-0.000677465	0.00771	0.03433	0.02286
3515.3	0.00106	0.03435	0.03141	0.03119
3515.35	-0.02599	-0.000565001	0.0201	0.01357
3515.4	0.00994	0.05278	-0.01395	0.02405
3515.45	-0.01827	-0.01813	-0.00239	0.00737
3515.5	0.00468	-0.00382	-0.01414	-0.01977
3515.55	0.01715	0.000158787	-0.01701	-0.01777
3515.6	-0.00782	-0.00411	0.00145	0.00559
3515.65	-0.0243	-0.03994	0.0054	0.01415
3515.7	0.00137	-0.05174	0.00639	-0.00701
3515.75	0.000552974	-0.0016	-0.02379	-0.0298
3515.8	0.00253	-0.01424	-0.00191	-0.01521
3515.85	0.02367	-0.0064	-0.01884	-0.0162
3515.9	0.02675	0.00433	-0.0144	0.03628
3515.95	0.01732	-0.0271	-0.02029	0.0018
3516	-0.00666	0.00243	-0.02048	-0.03147
3516.05	0.01484	-0.0092	0.01409	-0.01308
3516.1	0.02618	0.00629	0.0022	0.02745
3516.15	0.02205	0.01415	-0.00369	-0.0022
3516.2	-0.02377	-0.0078	-0.01713	-0.04276
3516.25	-0.01991	-0.00368	0.01284	-0.00657
3516.3	0.00403	-0.01111	0.000385972	-0.03415
3516.35	-0.02128	0.00691	0.00352	-0.01929
3516.4	-0.02669	0.000520681	-0.01404	-0.01535
3516.45	0.02646	0.01683	0.02835	-0.01936
3516.5	0.01114	-0.00747	0.02012	0.01575
3516.55	-0.00917	-0.00124	0.00222	-0.00503
3516.6	-0.00681	-0.01229	0.00248	-0.03241
3516.65	-0.00164	-0.03316	0.02811	0.000570562
3516.7	0.01713	0.00699	0.00391	-0.03658
3516.75	0.00851	-0.01123	-0.03399	-0.01497
3516.8	-0.00948	0.01215	0.02632	-0.01485
3516.85	0.00765	-0.04351	0.0254	-0.02406
3516.9	0.00979	-0.03523	-0.01349	0.000835951
3516.95	-0.00777	-0.01234	0.01636	-0.02097
3517	-0.02205	0.02802	0.00733	0.00376
3517.05	0.03344	0.04822	0.00109	0.02122
3517.1	0.00253	-0.01239	0.000796118	-0.01938
3517.15	0.00511	-0.00392	0.00495	-0.01147
3517.2	0.00205	-0.02028	-0.0118	0.0059
3517.25	0.00685	0.0019	0.01356	-0.01255
3517.3	-0.0353	-0.03089	-0.00128	0.00877
3517.35	0.00786	0.01934	0.000627235	0.01126
3517.4	0.00398	0.03695	-0.00688	0.01092
3517.45	0.00656	-0.02459	0.03105	0.03005
3517.5	-0.01383	0.00281	0.03877	0.00851
3517.55	-0.00227	-0.00455	0.00507	0.01608
3517.6	0.00147	-0.01417	0.01824	0.00757
3517.65	0.02063	0.00421	0.02319	0.03862
3517.7	0.01534	0.01615	-0.01001	0.00622
3517.75	0.02273	0.04489	0.02251	0.04407
3517.8	0.00227	0.02354	0.02719	-0.01333
3517.85	0.05438	-0.01159	0.02794	0.00151
3517.9	0.04526	-0.03441	0.00613	0.04253
3517.95	0.02977	-0.04464	-0.02215	0.01355
3518	0.01032	0.000424176	0.01477	-0.00778
3518.05	0.01611	0.01956	0.06574	0.02684
3518.1	0.01385	0.03881	0.01204	0.000329299
3518.15	-0.00234	0.000279418	0.01662	-0.00898
3518.2	-0.00719	0.02298	0.01134	0.00648
3518.25	0.00485	0.00839	-0.00888	0.0031
3518.3	0.04543	0.01599	0.01192	-0.000490994
3518.35	0.01184	0.03661	0.0116	-0.01128
3518.4	0.01365	0.00402	-0.01607	0.02624
3518.45	0.04449	0.00404	-0.02635	-0.00462
3518.5	0.05115	0.028	-0.00888	0.00209
3518.55	0.05274	0.04559	0.042	0.01191
3518.6	0.01455	0.04093	0.01573	0.02834
3518.65	0.01633	0.02967	-0.03921	-0.01111
3518.7	-0.00584	-0.00993	-0.03764	-0.00983
3518.75	0.05706	0.01256	-0.01062	-0.02228
3518.8	0.04439	0.01403	-0.0158	-3.25946e-05
3518.85	0.02075	-0.0133	0.00714	-0.01641
3518.9	0.01525	-0.01456	-0.0103	0.01145
3518.95	-0.00753	-0.01796	-0.00856	-0.01832
3519	-0.02348	-0.02447	0.01568	0.00836
3519.05	-0.01766	-0.01234	0.02639	0.00265
3519.1	-0.02396	0.01685	0.03699	0.01454
3519.15	-0.00208	0.03244	0.03228	-0.00153
3519.2	-0.01021	0.01089	-0.00241	0.00827
3519.25	0.00412	0.0219	-0.00195	-0.00746
3519.3	0.01339	0.01203	-0.00487	-0.00973
3519.35	0.03228	0.01324	-0.0118	-0.00126
3519.4	0.02905	0.02945	0.04019	0.00257
3519.45	0.05879	0.02286	0.0284	0.02728
3519.5	0.06273	0.01386	0.01204	0.02339
3519.55	0.08673	0.0205	0.00198	0.04243
3519.6	0.07515	0.02716	0.00885	0.03874
3519.65	0.07643	0.04537	0.03537	0.04388
3519.7	0.07863	0.06026	0.05361	0.04988
3519.75	0.1097	0.0405	0.03942	0.06916
3519.8	0.15614	0.07054	0.0671	0.04238
3519.85	0.14502	0.05777	0.06275	0.06581
3519.9	0.19906	0.12494	0.08143	0.08385
3519.95	0.21327	0.08523	0.09906	0.07288
3520	0.23721	0.10513	0.10386	0.08723
3520.05	0.26457	0.162	0.0691	0.08489
3520.1	0.28527	0.18016	0.07629	0.07683
3520.15	0.32529	0.19824	0.11774	0.09874
3520.2	0.37731	0.18282	0.15479	0.10562
3520.25	0.37422	0.2012	0.15265	0.1489
3520.3	0.41663	0.23525	0.18534	0.16005
3520.35	0.46781	0.23471	0.16857	0.13389
3520.4	0.46954	0.26314	0.19332	0.20067
3520.45	0.52093	0.27105	0.23793	0.20128
3520.5	0.58274	0.2778	0.24676	0.20813
3520.55	0.6019	0.28268	0.23026	0.21616
3520.6	0.60494	0.29814	0.25294	0.20941
3520.65	0.63104	0.31797	0.26242	0.19587
3520.7	0.64103	0.33144	0.21697	0.20299
3520.75	0.67088	0.33911	0.27786	0.23356
3520.8	0.63616	0.31616	0.2707	0.1965
3520.85	0.63261	0.30608	0.21571	0.1771
3520.9	0.60354	0.32205	0.22541	0.19633
3520.95	0.57623	0.2937	0.20669	0.1724
3521	0.53336	0.27387	0.17038	0.18441
3521.05	0.52216	0.27117	0.16526	0.15491
3521.1	0.44286	0.23023	0.14345	0.15549
3521.15	0.36703	0.19493	0.09359	0.13713
3521.2	0.31156	0.17527	0.06601	0.09264
3521.25	0.24913	0.12359	0.06237	0.04337
3521.3	0.17848	0.07295	0.05407	0.04899
3521.35	0.14548	0.01965	0.02531	-0.00288
3521.4	0.03918	-0.02148	-0.00902	0.000594688
3521.45	-0.05692	-0.03273	-0.05206	-0.0418
3521.5	-0.13943	-0.07765	-0.07793	-0.09024
3521.55	-0.18652	-0.12373	-0.07827	-0.0687
3521.6	-0.24153	-0.13147	-0.0994	-0.10945
3521.65	-0.33709	-0.15396	-0.1166	-0.15922
3521.7	-0.40354	-0.21235	-0.18394	-0.14161
3521.75	-0.43611	-0.25664	-0.17455	-0.16219
3521.8	-0.47864	-0.23215	-0.18751	-0.1818
3521.85	-0.51934	-0.25148	-0.17788	-0.15519
3521.9	-0.54236	-0.28574	-0.21933	-0.18802
3521.95	-0.60313	-0.28542	-0.23702	-0.2136
3522	-0.61966	-0.29855	-0.1899	-0.20648
3522.05	-0.59423	-0.31211	-0.21381	-0.19427
3522.1	-0.6276	-0.27413	-0.19615	-0.21898
3522.15	-0.61286	-0.28849	-0.20264	-0.19683
3522.2	-0.61269	-0.28914	-0.21033	-0.21201
3522.25	-0.58217	-0.2827	-0.19844	-0.18967
3522.3	-0.55179	-0.25978	-0.21487	-0.18764
3522.35	-0.50571	-0.21295	-0.18375	-0.14945
3522.4	-0.50501	-0.23517	-0.19574	-0.16554
3522.45	-0.47565	-0.21143	-0.14618	-0.18006
3522.5	-0.44209	-0.1971	-0.11774	-0.13005
3522.55	-0.38614	-0.21063	-0.09185	-0.10602
3522.6	-0.38614	-0.18798	-0.09631	-0.10078
3522.65	-0.35632	-0.16132	-0.08331	-0.08797
3522.7	-0.28701	-0.11681	-0.09711	-0.06467
3522.75	-0.29297	-0.12634	-0.08847	-0.10255
3522.8	-0.2196	-0.13729	-0.1043	-0.09482
3522.85	-0.21634	-0.0908	-0.05448	-0.08177
3522.9	-0.22146	-0.1044	-0.06504	-0.08001
3522.95	-0.19668	-0.08066	-0.05399	-0.0458
3523	-0.13863	-0.0562	-0.07289	-0.04901
3523.05	-0.14404	-0.0554	-0.04915	-0.04112
3523.1	-0.10785	-0.05084	-0.0275	-0.01598
3523.15	-0.10319	-0.03306	-0.03088	-0.02259
3523.2	-0.1071	-0.01456	-0.03006	-0.01444
3523.25	-0.10155	-0.06298	-0.02147	-0.02377
3523.3	-0.06859	-0.04414	-0.01629	-0.03654
3523.35	-0.04097	0.0245	0.01296	-0.00307
3523.4	-0.03166	0.00462	0.0167	-0.00635
3523.45	-0.05125	0.00397	0.01768	-0.00184
3523.5	-0.05248	-0.01835	-0.01197	0.00228
3523.55	-0.03052	-0.03082	-0.01489	-0.00194
3523.6	-0.01913	-0.00488	-0.00519	-0.0105
3523.65	-0.02898	-0.01757	-0.02302	-0.01058
3523.7	-0.01281	0.0024	-0.0477	-0.02614
3523.75	-0.02391	-0.00807	-0.00659	-0.02257
3523.8	0.01609	1.40294e-05	0.02048	0.00132
3523.85	-0.02193	-0.0189	-0.03411	0.00467
3523.9	-0.01653	-0.02262	-0.01636	0.00561
3523.95	-0.03595	0.01543	-0.011	-0.01229
3524	-0.02418	0.01147	-0.02097	-0.03728
3524.05	-0.02526	0.01823	-0.02439	-0.02681
3524.1	-0.01137	0.000351797	-0.04099	0.00817
3524.15	-0.02828	-0.00385	-0.03742	0.00942
3524.2	-0.03385	0.01553	-0.02287	0.00289
3524.25	-0.03371	0.02279	-0.01715	-0.000201478
3524.3	-0.04505	-0.01905	-0.02413	-0.00635
3524.35	-0.01117	-0.000130728	-0.0214	0.02858
3524.4	-0.0504	-0.02438	-0.02444	0.00322
3524.45	-0.11067	0.01164	-0.03578	-0.02964
3524.5	-0.05889	0.000182913	-0.04992	0.00552
3524.55	-0.02237	-0.04392	-0.01867	0.01309
3524.6	-0.06391	-0.0203	-0.03407	0.01647
3524.65	-0.0353	-0.02966	-0.01008	-0.00541
3524.7	-0.06591	-0.00582	0.0144	-0.03164
3524.75	-0.04712	-0.02124	-0.02844	-0.02389
3524.8	-0.02982	-0.01576	0.02063	-0.03506
3524.85	-0.04102	-0.01574	-0.00497	0.00805
3524.9	-0.02353	-0.01031	-0.01264	-0.01989
3524.95	-0.0298	-0.01166	0.04415	0.02776
3525	-0.03718	-0.06725	-0.01124	0.02388
3525.05	-0.04632	-0.04228	-0.0048	0.00272
3525.1	-0.02987	-0.02672	0.00381	0.00921
3525.15	-0.02403	-0.00344	-0.02584	0.01312
3525.2	-0.06382	0.00387	-0.00977	0.000835951
3525.25	-0.0209	0.01538	-0.00473	-0.00273
3525.3	-0.04314	0.01046	0.01949	-0.02233
3525.35	-0.0228	-0.00348	-0.0255	-0.00346
3525.4	-0.04172	-0.01449	-0.02287	-0.00218
3525.45	-0.02104	-0.00611	-0.0022	-0.00196
3525.5	0.00311	0.01302	-0.00844	-0.01482
3525.55	-0.03009	-0.02626	-0.00415	-0.01301
3525.6	0.00962	-0.0181	0.00987	-0.01678
3525.65	-0.03916	-0.01077	0.013	0.01037
3525.7	-0.0089	-0.01769	-0.00123	0.0245
3525.75	-0.02046	0.02052	-0.00507	0.00542
3525.8	-0.02126	-0.00674	0.00181	0.00433
3525.85	-0.000798097	-0.00785	-0.04644	-0.00211
3525.9	0.01315	-0.00182	-0.02712	0.02233
3525.95	0.05339	-0.02662	-0.04111	-0.01308
3526	0.01018	-0.03031	0.00463	0.01225
3526.05	-0.01725	-0.00242	0.01559	0.00337
3526.1	-0.03634	-0.00867	-0.00331	0.01599
3526.15	-0.01001	0.000954954	-0.02162	0.00578
3526.2	-0.01144	-0.00348	-0.00815	0.0274
3526.25	0.00434	-0.000685632	0.0047	0.02373
3526.3	-0.00975	-0.02332	0.02721	-0.00532
3526.35	0.00395	-0.01453	0.00615	-0.01892
3526.4	-0.01952	0.0466	0.00873	-0.03608
3526.45	-0.01513	-0.00269	-0.00306	-0.03651
3526.5	-0.00456	0.00132	0.01954	-0.00327
3526.55	-0.05508	-0.02295	-0.01486	-0.02918
3526.6	0.01474	0.01193	-0.00386	0.03271
3526.65	0.00564	0.01866	0.0344	0.03157
3526.7	0.01532	-0.00737	0.00176	0.00335
3526.75	0.04244	0.01179	-0.02878	-0.01135
3526.8	0.02902	-0.00199	-0.02229	-0.01755
3526.85	0.00287	0.00117	-0.01809	-0.00768
3526.9	-0.01593	0.01258	-0.00719	0.00243
3526.95	0.00316	0.01121	0.01964	0.00559
3527	0.01447	-0.0134	-0.002	-0.01077
3527.05	-0.01708	-0.000854516	-0.00799	0.01768
3527.1	-0.0027	0.00175	0.0091	-0.03125
3527.15	-0.01964	0.01191	-0.01573	0.01029
3527.2	0.00383	0.01254	-0.00031369	-0.000104973
3527.25	-0.01098	0.01229	-0.01349	-0.02611
3527.3	0.01964	0.00988	-0.04521	-0.00194
3527.35	0.000987247	0.00445	-0.04319	-0.0257
3527.4	-0.00471	0.01784	-0.02053	-0.02153
3527.45	0.01182	-0.00891	0.00367	0.00211
3527.5	-0.01291	-0.00744	0.00439	-0.01796
3527.55	0.01148	0.00578	0.000385972	0.01758
3527.6	0.01949	0.00139	-0.00815	0.00638
3527.65	0.00142	0.02178	-0.01544	0.02564
3527.7	-0.00572	-0.0389	0.00758	-0.0057
3527.75	0.01525	-0.01241	0.00659	-0.00845
3527.8	-0.02022	0.02086	-0.01158	-0.03965
3527.85	0.01406	-0.00773	0.01363	-0.02278
3527.9	0.01057	0.01314	-0.03052	0.00576
3527.95	-0.0208	0.00971	-0.01464	0.00665
3528	0.00613	-0.00705	0.0331	0.01567
3528.05	0.00907	-0.02223	-0.01074	-0.01489
3528.1	0.00504	-0.01835	-0.01575	-0.01354
3528.15	-0.02707	-0.01605	-0.00753	0.01582
3528.2	0.02005	-0.00595	-0.02101	-0.00577
3528.25	0.03908	0.00966	0.02174	-0.00539
3528.3	0.02818	0.01719	0.02914	-0.0044
3528.35	-0.01175	-0.02206	0.05033	-0.01991
3528.4	-0.02302	-0.01408	0.01998	-0.00413
3528.45	-0.01448	0.01232	-0.00432	0.01066
3528.5	-0.03059	0.02395	-0.01491	0.01287
3528.55	-0.01491	0.00474	-0.00557	-0.01543
3528.6	0.02958	-0.02942	0.03081	-0.0113
3528.65	0.01529	-0.0094	0.00594	0.03198
3528.7	-0.0111	0.02532	0.01822	0.00228
3528.75	-0.000629213	-0.01876	-0.02294	0.02052
3528.8	0.03674	0.00332	0.00174	0.02289
3528.85	-0.00287	-0.00993	-0.007	0.00528
3528.9	-0.00977	-0.00713	-0.01508	0.02535
3528.95	0.00313	-0.01388	-0.00384	-0.02652
3529	0.02323	0.00974	0.00485	-0.000877014
3529.05	-0.03375	-0.00423	0.00439	0.02431
3529.1	-0.00109	0.00494	-0.01252	0.00448
3529.15	0.02002	0.00151	0.01387	0.04716
3529.2	0.00634	-0.00476	-0.03243	0.00585
3529.25	0.00943	0.01729	-0.01829	-0.03873
3529.3	0.00338	-0.000806264	-0.01158	-0.01576
3529.35	-0.01419	0.01659	-0.01568	-0.01755
3529.4	-0.0036	0.0155	-0.00516	-0.00758
3529.45	0.02205	-0.02057	-0.000844467	0.01333
3529.5	0.01295	0.00634	-0.00487	0.00677
3529.55	0.04432	-0.00616	0.00437	0.00955
3529.6	0.0339	-0.01724	0.00236	0.01669
3529.65	0.01689	0.01143	-0.00526	-0.00457
3529.7	0.00294	0.01565	0.01452	0.02737
3529.75	0.02757	0.000713691	-0.02017	0.02754
3529.8	-0.01378	0.00523	0.01366	-0.00384
3529.85	0.00137	0.00773	0.02186	0.00231
3529.9	0.00174	-0.00397	-0.01822	-0.000852888
3529.95	0.00883	-0.02754	-0.00813	0.02019
3530	-0.000436203	0.00735	-0.01489	-0.02199

## Sheet: Figure 3a
	WO3		P25		gCN		COF-N31		COF-N32		COF-N33
Time (h)	H2O2 Yield (μmol g-1)	Error bars	H2O2 Yield (μmol g-1)	Error bars	H2O2 Yield (μmol g-1)	Error bars	H2O2 Yield (μmol g-1)	Error bars	H2O2 Yield (μmol g-1)	Error bars	H2O2 Yield (μmol g-1)	Error bars
0	0	0	0	0	0	0	0	0	0	0	0	0
1	1.1	0.03	6.3	0	9.4	0.5	927	94	804	27	28	37
2	2.6	0.2	8	0.5	11	0.3	1425	107	1434	32	462	65
3	3.1	0.3	9.7	0	13	0.5	1990	211	2031	14	619	59
6	4.1	0.5	11	0.5	15	0.6	3235	182	3682	20	1013	62
9	5.3	0.3	12	0.8	18	0.2	4310	165	5476	212	1390	96
12	6	0.4	13	1.2	21	0.5	4467	201	7092	161	1736	108

## Sheet: Figure 3b
g-C3N4-PDI-rGO0.05	2016.55	80
OCN-500	2018.45	110
Ag@U-g-C3N4	2019.08	67.5
RF	2019.48	80
CTF-BDDBN	2019.91	146
Sb-PC	2021.16	91
ZnPPC-g-C3N4	2021.29	114
RF/P3HT	2021.55	615
TPE-AQ	2021.85	909
CHF	2021.95	256
Nv-C≡N-CN	2022.01	137
TPT-alkynyl-AQ	2022.45	2067
COF-N32	2022.9	702	1068	3168

## Sheet: Figure 3c
Wavelength (nm)	400	459	519	580	625			Wavelength (nm)	Absorption (arb. units)
AQY (%)	5.5	6.2	1.8	0.54	0.23			200	19.908
								200.5	19.95
								201	19.931
								201.5	20.069
								202	20.06
								202.5	20.171
								203	20.146
								203.5	20.263
								204	20.138
								204.5	20.172
								205	20.161
								205.5	20.299
								206	20.291
								206.5	20.395
								207	20.447
								207.5	20.535
								208	20.649
								208.5	20.788
								209	20.927
								209.5	21.016
								210	21.057
								210.5	21.019
								211	21.083
								211.5	21.03
								212	21.069
								212.5	21.079
								213	21.087
								213.5	21.129
								214	21.247
								214.5	21.362
								215	21.474
								215.5	21.641
								216	21.714
								216.5	21.838
								217	21.969
								217.5	22.031
								218	22.118
								218.5	22.278
								219	22.358
								219.5	22.457
								220	22.611
								220.5	22.689
								221	22.73
								221.5	22.828
								222	22.932
								222.5	23.01
								223	23.105
								223.5	23.21
								224	23.319
								224.5	23.394
								225	23.503
								225.5	23.665
								226	23.759
								226.5	23.835
								227	23.965
								227.5	24.046
								228	24.101
								228.5	24.201
								229	24.353
								229.5	24.433
								230	24.565
								230.5	24.647
								231	24.754
								231.5	24.751
								232	24.826
								232.5	24.856
								233	24.901
								233.5	24.946
								234	25.077
								234.5	25.102
								235	25.175
								235.5	25.294
								236	25.345
								236.5	25.424
								237	25.469
								237.5	25.598
								238	25.66
								238.5	25.76
								239	25.776
								239.5	25.86
								240	25.82
								240.5	25.821
								241	25.843
								241.5	25.881
								242	25.889
								242.5	26.021
								243	26.075
								243.5	26.101
								244	26.14
								244.5	26.224
								245	26.213
								245.5	26.233
								246	26.266
								246.5	26.312
								247	26.316
								247.5	26.377
								248	26.44
								248.5	26.486
								249	26.514
								249.5	26.601
								250	26.641
								250.5	26.649
								251	26.699
								251.5	26.798
								252	26.823
								252.5	26.829
								253	26.925
								253.5	27
								254	27.013
								254.5	27.054
								255	27.152
								255.5	27.276
								256	27.307
								256.5	27.342
								257	27.424
								257.5	27.503
								258	27.477
								258.5	27.598
								259	27.725
								259.5	27.818
								260	27.86
								260.5	27.967
								261	27.977
								261.5	28.03
								262	28.099
								262.5	28.153
								263	28.278
								263.5	28.423
								264	28.558
								264.5	28.658
								265	28.81
								265.5	28.873
								266	28.963
								266.5	29.047
								267	29.146
								267.5	29.194
								268	29.278
								268.5	29.344
								269	29.45
								269.5	29.537
								270	29.63
								270.5	29.746
								271	29.794
								271.5	29.924
								272	30.013
								272.5	30.093
								273	30.187
								273.5	30.29
								274	30.255
								274.5	30.356
								275	30.459
								275.5	30.477
								276	30.575
								276.5	30.609
								277	30.637
								277.5	30.733
								278	30.827
								278.5	30.873
								279	30.915
								279.5	30.923
								280	30.989
								280.5	31.015
								281	31.052
								281.5	31.186
								282	31.304
								282.5	31.284
								283	31.359
								283.5	31.326
								284	31.319
								284.5	31.31
								285	31.355
								285.5	31.405
								286	31.578
								286.5	31.686
								287	31.709
								287.5	31.802
								288	31.754
								288.5	31.808
								289	31.867
								289.5	31.915
								290	32.011
								290.5	32.075
								291	32.054
								291.5	32.122
								292	32.257
								292.5	32.176
								293	32.253
								293.5	32.376
								294	32.444
								294.5	32.501
								295	32.648
								295.5	32.728
								296	32.703
								296.5	32.759
								297	32.782
								297.5	32.849
								298	32.949
								298.5	33.083
								299	33.146
								299.5	33.194
								300	33.211
								300.5	33.228
								301	33.268
								301.5	33.324
								302	33.493
								302.5	33.534
								303	33.658
								303.5	33.728
								304	33.788
								304.5	33.753
								305	33.888
								305.5	33.922
								306	34.06
								306.5	34.076
								307	34.107
								307.5	34.173
								308	34.278
								308.5	34.319
								309	34.409
								309.5	34.457
								310	34.402
								310.5	34.309
								311	34.304
								311.5	34.352
								312	34.413
								312.5	34.548
								313	34.535
								313.5	34.625
								314	34.639
								314.5	34.713
								315	34.64
								315.5	34.769
								316	34.849
								316.5	34.83
								317	34.875
								317.5	35.062
								318	35.149
								318.5	35.023
								319	35.109
								319.5	35.022
								320	34.936
								320.5	34.944
								321	35.049
								321.5	34.937
								322	35.012
								322.5	35.137
								323	35.136
								323.5	35.048
								324	35.146
								324.5	35.168
								325	35.054
								325.5	35.079
								326	35.035
								326.5	34.95
								327	34.879
								327.5	34.801
								328	34.689
								328.5	34.676
								329	34.75
								329.5	34.696
								330	34.7
								330.5	34.691
								331	34.581
								331.5	34.468
								332	34.334
								332.5	34.229
								333	34.146
								333.5	34.13
								334	34.036
								334.5	34.077
								335	33.949
								335.5	33.735
								336	33.614
								336.5	33.49
								337	33.265
								337.5	33.144
								338	33.09
								338.5	32.958
								339	32.827
								339.5	32.774
								340	32.659
								340.5	32.471
								341	32.353
								341.5	32.156
								342	31.954
								342.5	31.877
								343	31.813
								343.5	31.645
								344	31.505
								344.5	31.42
								345	31.198
								345.5	31.108
								346	30.933
								346.5	30.885
								347	30.639
								347.5	30.454
								348	30.212
								348.5	30.084
								349	29.886
								349.5	29.821
								350	29.734
								350.5	29.58
								351	29.458
								351.5	29.311
								352	29.148
								352.5	29.019
								353	28.925
								353.5	28.764
								354	28.67
								354.5	28.548
								355	28.354
								355.5	28.23
								356	28.134
								356.5	28.016
								357	27.89
								357.5	27.841
								358	27.704
								358.5	27.565
								359	27.464
								359.5	27.393
								360	27.291
								360.5	27.221
								361	27.14
								361.5	27.041
								362	26.922
								362.5	26.778
								363	26.707
								363.5	26.597
								364	26.473
								364.5	26.336
								365	26.271
								365.5	26.101
								366	25.996
								366.5	25.878
								367	25.838
								367.5	25.744
								368	25.71
								368.5	25.676
								369	25.639
								369.5	25.549
								370	25.497
								370.5	25.376
								371	25.284
								371.5	25.188
								372	25.155
								372.5	25.09
								373	25.036
								373.5	24.958
								374	24.881
								374.5	24.759
								375	24.679
								375.5	24.621
								376	24.593
								376.5	24.553
								377	24.528
								377.5	24.444
								378	24.4
								378.5	24.329
								379	24.254
								379.5	24.165
								380	24.123
								380.5	24.025
								381	23.943
								381.5	23.85
								382	23.787
								382.5	23.711
								383	23.666
								383.5	23.561
								384	23.492
								384.5	23.416
								385	23.365
								385.5	23.328
								386	23.323
								386.5	23.276
								387	23.235
								387.5	23.163
								388	23.07
								388.5	22.988
								389	22.91
								389.5	22.828
								390	22.761
								390.5	22.679
								391	22.621
								391.5	22.566
								392	22.519
								392.5	22.473
								393	22.395
								393.5	22.324
								394	22.238
								394.5	22.159
								395	22.061
								395.5	22.013
								396	21.919
								396.5	21.835
								397	21.734
								397.5	21.634
								398	21.514
								398.5	21.425
								399	21.362
								399.5	21.284
								400	21.227
								400.5	21.15
								401	21.064
								401.5	20.951
								402	20.825
								402.5	20.696
								403	20.604
								403.5	20.496
								404	20.399
								404.5	20.319
								405	20.238
								405.5	20.132
								406	20.038
								406.5	19.942
								407	19.852
								407.5	19.748
								408	19.667
								408.5	19.593
								409	19.521
								409.5	19.434
								410	19.359
								410.5	19.28
								411	19.183
								411.5	19.088
								412	18.994
								412.5	18.912
								413	18.819
								413.5	18.732
								414	18.661
								414.5	18.589
								415	18.503
								415.5	18.413
								416	18.339
								416.5	18.24
								417	18.169
								417.5	18.084
								418	18.012
								418.5	17.921
								419	17.849
								419.5	17.761
								420	17.685
								420.5	17.607
								421	17.531
								421.5	17.453
								422	17.366
								422.5	17.277
								423	17.201
								423.5	17.119
								424	17.05
								424.5	16.981
								425	16.899
								425.5	16.814
								426	16.749
								426.5	16.657
								427	16.582
								427.5	16.524
								428	16.455
								428.5	16.392
								429	16.336
								429.5	16.268
								430	16.196
								430.5	16.119
								431	16.04
								431.5	15.973
								432	15.917
								432.5	15.863
								433	15.824
								433.5	15.773
								434	15.713
								434.5	15.655
								435	15.597
								435.5	15.54
								436	15.479
								436.5	15.435
								437	15.376
								437.5	15.321
								438	15.264
								438.5	15.224
								439	15.159
								439.5	15.112
								440	15.073
								440.5	15.028
								441	14.981
								441.5	14.953
								442	14.907
								442.5	14.859
								443	14.822
								443.5	14.793
								444	14.755
								444.5	14.722
								445	14.688
								445.5	14.646
								446	14.613
								446.5	14.579
								447	14.561
								447.5	14.543
								448	14.523
								448.5	14.482
								449	14.449
								449.5	14.417
								450	14.38
								450.5	14.352
								451	14.319
								451.5	14.288
								452	14.243
								452.5	14.21
								453	14.176
								453.5	14.15
								454	14.12
								454.5	14.096
								455	14.063
								455.5	14.018
								456	13.974
								456.5	13.932
								457	13.892
								457.5	13.857
								458	13.833
								458.5	13.805
								459	13.781
								459.5	13.758
								460	13.725
								460.5	13.684
								461	13.658
								461.5	13.616
								462	13.574
								462.5	13.55
								463	13.526
								463.5	13.486
								464	13.458
								464.5	13.432
								465	13.393
								465.5	13.36
								466	13.328
								466.5	13.299
								467	13.263
								467.5	13.225
								468	13.187
								468.5	13.16
								469	13.115
								469.5	13.073
								470	13.04
								470.5	12.996
								471	12.951
								471.5	12.915
								472	12.877
								472.5	12.824
								473	12.781
								473.5	12.732
								474	12.685
								474.5	12.636
								475	12.577
								475.5	12.523
								476	12.464
								476.5	12.405
								477	12.346
								477.5	12.3
								478	12.246
								478.5	12.188
								479	12.126
								479.5	12.061
								480	11.99
								480.5	11.921
								481	11.855
								481.5	11.79
								482	11.726
								482.5	11.667
								483	11.601
								483.5	11.532
								484	11.452
								484.5	11.367
								485	11.286
								485.5	11.199
								486	11.105
								486.5	11.018
								487	10.931
								487.5	10.836
								488	10.733
								488.5	10.629
								489	10.523
								489.5	10.413
								490	10.302
								490.5	10.19
								491	10.073
								491.5	9.955
								492	9.829
								492.5	9.705
								493	9.582
								493.5	9.458
								494	9.326
								494.5	9.19
								495	9.046
								495.5	8.887
								496	8.736
								496.5	8.579
								497	8.418
								497.5	8.255
								498	8.095
								498.5	7.931
								499	7.766
								499.5	7.605
								500	7.443
								500.5	7.275
								501	7.107
								501.5	6.945
								502	6.781
								502.5	6.616
								503	6.458
								503.5	6.297
								504	6.132
								504.5	5.97
								505	5.815
								505.5	5.662
								506	5.514
								506.5	5.37
								507	5.234
								507.5	5.099
								508	4.965
								508.5	4.835
								509	4.711
								509.5	4.59
								510	4.471
								510.5	4.36
								511	4.248
								511.5	4.138
								512	4.032
								512.5	3.929
								513	3.832
								513.5	3.744
								514	3.656
								514.5	3.573
								515	3.492
								515.5	3.416
								516	3.339
								516.5	3.269
								517	3.203
								517.5	3.14
								518	3.078
								518.5	3.02
								519	2.965
								519.5	2.913
								520	2.862
								520.5	2.813
								521	2.768
								521.5	2.721
								522	2.676
								522.5	2.633
								523	2.593
								523.5	2.554
								524	2.52
								524.5	2.487
								525	2.457
								525.5	2.428
								526	2.399
								526.5	2.372
								527	2.347
								527.5	2.323
								528	2.298
								528.5	2.275
								529	2.254
								529.5	2.231
								530	2.209
								530.5	2.19
								531	2.171
								531.5	2.151
								532	2.134
								532.5	2.116
								533	2.099
								533.5	2.082
								534	2.067
								534.5	2.051
								535	2.037
								535.5	2.022
								536	2.006
								536.5	1.991
								537	1.976
								537.5	1.961
								538	1.946
								538.5	1.931
								539	1.918
								539.5	1.903
								540	1.89
								540.5	1.877
								541	1.864
								541.5	1.851
								542	1.84
								542.5	1.827
								543	1.814
								543.5	1.801
								544	1.787
								544.5	1.773
								545	1.759
								545.5	1.747
								546	1.735
								546.5	1.723
								547	1.712
								547.5	1.7
								548	1.687
								548.5	1.674
								549	1.662
								549.5	1.649
								550	1.638
								550.5	1.625
								551	1.614
								551.5	1.602
								552	1.591
								552.5	1.579
								553	1.569
								553.5	1.557
								554	1.546
								554.5	1.535
								555	1.524
								555.5	1.513
								556	1.502
								556.5	1.491
								557	1.48
								557.5	1.47
								558	1.459
								558.5	1.448
								559	1.438
								559.5	1.427
								560	1.417
								560.5	1.405
								561	1.394
								561.5	1.384
								562	1.373
								562.5	1.363
								563	1.353
								563.5	1.342
								564	1.331
								564.5	1.321
								565	1.31
								565.5	1.299
								566	1.289
								566.5	1.279
								567	1.269
								567.5	1.259
								568	1.248
								568.5	1.237
								569	1.227
								569.5	1.215
								570	1.204
								570.5	1.193
								571	1.183
								571.5	1.172
								572	1.162
								572.5	1.152
								573	1.141
								573.5	1.131
								574	1.121
								574.5	1.111
								575	1.101
								575.5	1.091
								576	1.082
								576.5	1.073
								577	1.064
								577.5	1.054
								578	1.045
								578.5	1.035
								579	1.025
								579.5	1.016
								580	1.006
								580.5	0.997
								581	0.988
								581.5	0.98
								582	0.972
								582.5	0.964
								583	0.956
								583.5	0.947
								584	0.939
								584.5	0.93
								585	0.922
								585.5	0.915
								586	0.907
								586.5	0.898
								587	0.89
								587.5	0.883
								588	0.875
								588.5	0.868
								589	0.861
								589.5	0.855
								590	0.848
								590.5	0.84
								591	0.834
								591.5	0.828
								592	0.821
								592.5	0.815
								593	0.808
								593.5	0.801
								594	0.794
								594.5	0.787
								595	0.78
								595.5	0.774
								596	0.767
								596.5	0.761
								597	0.755
								597.5	0.749
								598	0.743
								598.5	0.738
								599	0.732
								599.5	0.726
								600	0.72
								600.5	0.714
								601	0.708
								601.5	0.702
								602	0.696
								602.5	0.691
								603	0.686
								603.5	0.68
								604	0.675
								604.5	0.67
								605	0.665
								605.5	0.659
								606	0.655
								606.5	0.649
								607	0.644
								607.5	0.64
								608	0.635
								608.5	0.63
								609	0.624
								609.5	0.62
								610	0.615
								610.5	0.61
								611	0.606
								611.5	0.601
								612	0.596
								612.5	0.591
								613	0.587
								613.5	0.582
								614	0.578
								614.5	0.574
								615	0.569
								615.5	0.565
								616	0.561
								616.5	0.556
								617	0.552
								617.5	0.547
								618	0.543
								618.5	0.538
								619	0.534
								619.5	0.529
								620	0.525
								620.5	0.521
								621	0.517
								621.5	0.513
								622	0.509
								622.5	0.505
								623	0.501
								623.5	0.497
								624	0.493
								624.5	0.489
								625	0.485
								625.5	0.481
								626	0.478
								626.5	0.474
								627	0.47
								627.5	0.466
								628	0.462
								628.5	0.458
								629	0.455
								629.5	0.451
								630	0.447
								630.5	0.444
								631	0.44
								631.5	0.437
								632	0.433
								632.5	0.43
								633	0.426
								633.5	0.422
								634	0.419
								634.5	0.415
								635	0.411
								635.5	0.407
								636	0.404
								636.5	0.401
								637	0.398
								637.5	0.395
								638	0.392
								638.5	0.388
								639	0.385
								639.5	0.381
								640	0.378
								640.5	0.374
								641	0.371
								641.5	0.367
								642	0.365
								642.5	0.362
								643	0.358
								643.5	0.355
								644	0.352
								644.5	0.348
								645	0.345
								645.5	0.341
								646	0.338
								646.5	0.336
								647	0.332
								647.5	0.33
								648	0.326
								648.5	0.323
								649	0.32
								649.5	0.317
								650	0.314
								650.5	0.311
								651	0.308
								651.5	0.305
								652	0.302
								652.5	0.298
								653	0.295
								653.5	0.291
								654	0.288
								654.5	0.285
								655	0.282
								655.5	0.279
								656	0.276
								656.5	0.273
								657	0.269
								657.5	0.266
								658	0.263
								658.5	0.26
								659	0.257
								659.5	0.254
								660	0.251
								660.5	0.248
								661	0.245
								661.5	0.242
								662	0.239
								662.5	0.236
								663	0.234
								663.5	0.231
								664	0.228
								664.5	0.226
								665	0.224
								665.5	0.221
								666	0.219
								666.5	0.216
								667	0.213
								667.5	0.211
								668	0.208
								668.5	0.205
								669	0.203
								669.5	0.2
								670	0.197
								670.5	0.195
								671	0.192
								671.5	0.189
								672	0.187
								672.5	0.184
								673	0.182
								673.5	0.179
								674	0.177
								674.5	0.174
								675	0.172
								675.5	0.17
								676	0.167
								676.5	0.165
								677	0.162
								677.5	0.16
								678	0.158
								678.5	0.156
								679	0.154
								679.5	0.152
								680	0.15
								680.5	0.148
								681	0.146
								681.5	0.144
								682	0.142
								682.5	0.14
								683	0.139
								683.5	0.137
								684	0.135
								684.5	0.134
								685	0.132
								685.5	0.131
								686	0.129
								686.5	0.128
								687	0.126
								687.5	0.125
								688	0.124
								688.5	0.122
								689	0.12
								689.5	0.119
								690	0.117
								690.5	0.116
								691	0.114
								691.5	0.113
								692	0.112
								692.5	0.111
								693	0.109
								693.5	0.108
								694	0.107
								694.5	0.106
								695	0.105
								695.5	0.104
								696	0.103
								696.5	0.101
								697	0.1
								697.5	0.099
								698	0.099
								698.5	0.098
								699	0.097
								699.5	0.096
								700	0.095

## Sheet: Figure 3d
	R1	R2	R3	R4	R5
Time (h)	H2O2 Yield (μmol g-1)	H2O2 Yield (μmol g-1)	H2O2 Yield (μmol g-1)	H2O2 Yield (μmol g-1)	H2O2 Yield (μmol g-1)
0	0	0	0	0	0
1	804	805	775	795	737
2	1434	1424	1367	1289	1199
3	2031	1943	1870	1750	1672
6	3682	3552	3566	3149	3112
9	5476	5120	5064	4844	4774
12	7092	6665	6538	6240	6078

[truncated: 8 more sheets: Figure 4a, Figure 4b, Figure 4d, Figure 5a, Figure 5b, Figure 5c, Figure 5d, Figure 5e]
